# Supplementary material for: A global dataset on subsidies to the fisheries sector
Source: Data Brief. 2019 Oct 23;27:104706. doi: 10.1016/j.dib.2019.104706 (PMC6920478; doi:10.1016/j.dib.2019.104706)
Supplement: Multimedia component 1 [file mmc1.zip]

Archive with 4 entries (4 files):
- Suppl Mat/Sumaila_dataset.csv
- Suppl Mat/Sumaila_modelcode.pdf
- Suppl Mat/Sumaila_rawdata.csv
- Suppl Mat/Sumaila_unknown.csv
