# Supplementary material for: A global dataset on subsidies to the fisheries sector
Source: Data Brief. 2019 Oct 23;27:104706. doi: 10.1016/j.dib.2019.104706 (PMC6920478; doi:10.1016/j.dib.2019.104706)
Supplement: Multimedia component 1 [file mmc1.zip › Suppl Mat/Sumaila_dataset.csv]

	Region Name	Country	Class	Category	Type	Constant 2018 USD	Data Type
12	Africa	Algeria	A1	Beneficial	Fisheries mangt.	1629280.79	Reported
13	Africa	Algeria	A2	Beneficial	Fishery R&D	4529977.646	Reported
14	Africa	Algeria	A3	Beneficial	MPAs	508033.9447	Modeled
15	Africa	Algeria	B1	Capacity-enhancing	Boat constsruct. & renov.	43901678.58	Reported
16	Africa	Algeria	B2	Capacity-enhancing	Fisheries dev. projects	25878295.63	Reported
17	Africa	Algeria	B3	Capacity-enhancing	Fishing port develop.	31776201.77	Reported
18	Africa	Algeria	B4	Capacity-enhancing	Markt. & storage infrast.	55303477.09	Reported
19	Africa	Algeria	B5	Capacity-enhancing	Tax exemption	0	not found evidence of subsidy
20	Africa	Algeria	B6	Capacity-enhancing	Fishing access	0	not found evidence of subsidy
1829	Africa	Algeria	B7	Capacity-enhancing	Fuel subsidies	51563511.22	Modeled
21	Africa	Algeria	C1	Ambiguous	Fisher assistance	3822168.638	Reported
22	Africa	Algeria	C2	Ambiguous	Vessel buyback	0	not found evidence of subsidy
23	Africa	Algeria	C3	Ambiguous	Rural fisher communities	9191270.444	Reported
24	Africa	Angola	A1	Beneficial	Fisheries mangt.	7402331.289	Reported
25	Africa	Angola	A2	Beneficial	Fishery R&D	216102.8855	Reported
26	Africa	Angola	A3	Beneficial	MPAs	0	not found evidence of subsidy
27	Africa	Angola	B1	Capacity-enhancing	Boat constsruct. & renov.	12842685.77	Reported
28	Africa	Angola	B2	Capacity-enhancing	Fisheries dev. projects	6528959.537	Reported
29	Africa	Angola	B3	Capacity-enhancing	Fishing port develop.	3484958.702	Reported
30	Africa	Angola	B4	Capacity-enhancing	Markt. & storage infrast.	5855177.318	Reported
31	Africa	Angola	B5	Capacity-enhancing	Tax exemption	12077126.52	Modeled
32	Africa	Angola	B6	Capacity-enhancing	Fishing access	377318.47	Modeled
1830	Africa	Angola	B7	Capacity-enhancing	Fuel subsidies	1883821.395	Modeled
33	Africa	Angola	C1	Ambiguous	Fisher assistance	653698.2873	Reported
34	Africa	Angola	C2	Ambiguous	Vessel buyback	0	not found evidence of subsidy
35	Africa	Angola	C3	Ambiguous	Rural fisher communities	3679027.916	Reported
421	Africa	Benin	A1	Beneficial	Fisheries mangt.	9232292.617	Reported
422	Africa	Benin	A2	Beneficial	Fishery R&D	451720.0195	Modeled
423	Africa	Benin	A3	Beneficial	MPAs	0	not found evidence of subsidy
424	Africa	Benin	B1	Capacity-enhancing	Boat constsruct. & renov.	0	not found evidence of subsidy
425	Africa	Benin	B2	Capacity-enhancing	Fisheries dev. projects	1121835.021	Reported
426	Africa	Benin	B3	Capacity-enhancing	Fishing port develop.	0	not found evidence of subsidy
427	Africa	Benin	B4	Capacity-enhancing	Markt. & storage infrast.	0	not found evidence of subsidy
428	Africa	Benin	B5	Capacity-enhancing	Tax exemption	0	not found evidence of subsidy
429	Africa	Benin	B6	Capacity-enhancing	Fishing access	0	not found evidence of subsidy
1863	Africa	Benin	B7	Capacity-enhancing	Fuel subsidies	0	not found evidence of subsidy
430	Africa	Benin	C1	Ambiguous	Fisher assistance	0	not found evidence of subsidy
431	Africa	Benin	C2	Ambiguous	Vessel buyback	0	not found evidence of subsidy
432	Africa	Benin	C3	Ambiguous	Rural fisher communities	232400.3112	Modeled
240	Africa	Cameroon	A1	Beneficial	Fisheries mangt.	5131498.144	Reported
241	Africa	Cameroon	A2	Beneficial	Fishery R&D	609560.6984	Modeled
242	Africa	Cameroon	A3	Beneficial	MPAs	1475377.546	Modeled
243	Africa	Cameroon	B1	Capacity-enhancing	Boat constsruct. & renov.	655684.3985	Modeled
244	Africa	Cameroon	B2	Capacity-enhancing	Fisheries dev. projects	17023910.09	Reported
245	Africa	Cameroon	B3	Capacity-enhancing	Fishing port develop.	0	not found evidence of subsidy
246	Africa	Cameroon	B4	Capacity-enhancing	Markt. & storage infrast.	0	not found evidence of subsidy
247	Africa	Cameroon	B5	Capacity-enhancing	Tax exemption	1288360.776	Modeled
248	Africa	Cameroon	B6	Capacity-enhancing	Fishing access	538959.66	Modeled
1848	Africa	Cameroon	B7	Capacity-enhancing	Fuel subsidies	0	not found evidence of subsidy
249	Africa	Cameroon	C1	Ambiguous	Fisher assistance	0	not found evidence of subsidy
250	Africa	Cameroon	C2	Ambiguous	Vessel buyback	0	not found evidence of subsidy
251	Africa	Cameroon	C3	Ambiguous	Rural fisher communities	0	not found evidence of subsidy
264	Africa	Cape Verde	A1	Beneficial	Fisheries mangt.	2405245.315	Reported
265	Africa	Cape Verde	A2	Beneficial	Fishery R&D	322245.4956	Modeled
266	Africa	Cape Verde	A3	Beneficial	MPAs	0	not found evidence of subsidy
267	Africa	Cape Verde	B1	Capacity-enhancing	Boat constsruct. & renov.	797687.9776	Modeled
268	Africa	Cape Verde	B2	Capacity-enhancing	Fisheries dev. projects	1648340.528	Reported
269	Africa	Cape Verde	B3	Capacity-enhancing	Fishing port develop.	0	not found evidence of subsidy
270	Africa	Cape Verde	B4	Capacity-enhancing	Markt. & storage infrast.	13304053.89	Modeled
271	Africa	Cape Verde	B5	Capacity-enhancing	Tax exemption	1567385.017	Modeled
272	Africa	Cape Verde	B6	Capacity-enhancing	Fishing access	1221567.68	Modeled
1850	Africa	Cape Verde	B7	Capacity-enhancing	Fuel subsidies	704134.0583	Modeled
273	Africa	Cape Verde	C1	Ambiguous	Fisher assistance	0	not found evidence of subsidy
274	Africa	Cape Verde	C2	Ambiguous	Vessel buyback	0	not found evidence of subsidy
275	Africa	Cape Verde	C3	Ambiguous	Rural fisher communities	0	not found evidence of subsidy
337	Africa	Comoros	A1	Beneficial	Fisheries mangt.	3311832.347	Reported
338	Africa	Comoros	A2	Beneficial	Fishery R&D	127232.6209	Modeled
339	Africa	Comoros	A3	Beneficial	MPAs	0	not found evidence of subsidy
340	Africa	Comoros	B1	Capacity-enhancing	Boat constsruct. & renov.	0	not found evidence of subsidy
341	Africa	Comoros	B2	Capacity-enhancing	Fisheries dev. projects	6050083.932	Modeled
342	Africa	Comoros	B3	Capacity-enhancing	Fishing port develop.	47644064	Reported
343	Africa	Comoros	B4	Capacity-enhancing	Markt. & storage infrast.	383333.33	Reported
344	Africa	Comoros	B5	Capacity-enhancing	Tax exemption	0	not found evidence of subsidy
345	Africa	Comoros	B6	Capacity-enhancing	Fishing access	1622522.98	Modeled
1856	Africa	Comoros	B7	Capacity-enhancing	Fuel subsidies	0	not found evidence of subsidy
346	Africa	Comoros	C1	Ambiguous	Fisher assistance	0	not found evidence of subsidy
347	Africa	Comoros	C2	Ambiguous	Vessel buyback	0	not found evidence of subsidy
348	Africa	Comoros	C3	Ambiguous	Rural fisher communities	65458.46857	Modeled
361	Africa	Congo Dem Rep	A1	Beneficial	Fisheries mangt.	2842892.895	Modeled
362	Africa	Congo Dem Rep	A2	Beneficial	Fishery R&D	0	not found evidence of subsidy
363	Africa	Congo Dem Rep	A3	Beneficial	MPAs	439062.5749	Modeled
364	Africa	Congo Dem Rep	B1	Capacity-enhancing	Boat constsruct. & renov.	0	not found evidence of subsidy
365	Africa	Congo Dem Rep	B2	Capacity-enhancing	Fisheries dev. projects	302615.391	Reported
366	Africa	Congo Dem Rep	B3	Capacity-enhancing	Fishing port develop.	0	not found evidence of subsidy
367	Africa	Congo Dem Rep	B4	Capacity-enhancing	Markt. & storage infrast.	0	not found evidence of subsidy
368	Africa	Congo Dem Rep	B5	Capacity-enhancing	Tax exemption	0	not found evidence of subsidy
369	Africa	Congo Dem Rep	B6	Capacity-enhancing	Fishing access	0	not found evidence of subsidy
1858	Africa	Congo Dem Rep	B7	Capacity-enhancing	Fuel subsidies	0	not found evidence of subsidy
370	Africa	Congo Dem Rep	C1	Ambiguous	Fisher assistance	0	not found evidence of subsidy
371	Africa	Congo Dem Rep	C2	Ambiguous	Vessel buyback	0	not found evidence of subsidy
372	Africa	Congo Dem Rep	C3	Ambiguous	Rural fisher communities	0	not found evidence of subsidy
349	Africa	Congo Republic	A1	Beneficial	Fisheries mangt.	408629.1227	Reported
350	Africa	Congo Republic	A2	Beneficial	Fishery R&D	631605.1949	Modeled
351	Africa	Congo Republic	A3	Beneficial	MPAs	312560.1748	Modeled
352	Africa	Congo Republic	B1	Capacity-enhancing	Boat constsruct. & renov.	0	not found evidence of subsidy
353	Africa	Congo Republic	B2	Capacity-enhancing	Fisheries dev. projects	331981.5699	Reported
354	Africa	Congo Republic	B3	Capacity-enhancing	Fishing port develop.	0	not found evidence of subsidy
355	Africa	Congo Republic	B4	Capacity-enhancing	Markt. & storage infrast.	0	not found evidence of subsidy
356	Africa	Congo Republic	B5	Capacity-enhancing	Tax exemption	905912.8824	Modeled
357	Africa	Congo Republic	B6	Capacity-enhancing	Fishing access	265119.04	Modeled
1857	Africa	Congo Republic	B7	Capacity-enhancing	Fuel subsidies	0	not found evidence of subsidy
358	Africa	Congo Republic	C1	Ambiguous	Fisher assistance	0	not found evidence of subsidy
359	Africa	Congo Republic	C2	Ambiguous	Vessel buyback	0	not found evidence of subsidy
360	Africa	Congo Republic	C3	Ambiguous	Rural fisher communities	0	not found evidence of subsidy
830	Africa	Cote d'Ivoire	A1	Beneficial	Fisheries mangt.	3271594.835	Reported
831	Africa	Cote d'Ivoire	A2	Beneficial	Fishery R&D	854274.1473	Modeled
832	Africa	Cote d'Ivoire	A3	Beneficial	MPAs	213080.5174	Modeled
833	Africa	Cote d'Ivoire	B1	Capacity-enhancing	Boat constsruct. & renov.	0	not found evidence of subsidy
834	Africa	Cote d'Ivoire	B2	Capacity-enhancing	Fisheries dev. projects	32851596.54	Reported
835	Africa	Cote d'Ivoire	B3	Capacity-enhancing	Fishing port develop.	8469529.029	Reported
836	Africa	Cote d'Ivoire	B4	Capacity-enhancing	Markt. & storage infrast.	8443324.366	Reported
837	Africa	Cote d'Ivoire	B5	Capacity-enhancing	Tax exemption	1889723	Reported
838	Africa	Cote d'Ivoire	B6	Capacity-enhancing	Fishing access	655127.14	Modeled
1897	Africa	Cote d'Ivoire	B7	Capacity-enhancing	Fuel subsidies	2147412.5	Reported
839	Africa	Cote d'Ivoire	C1	Ambiguous	Fisher assistance	9256.149246	Reported
840	Africa	Cote d'Ivoire	C2	Ambiguous	Vessel buyback	0	not found evidence of subsidy
841	Africa	Cote d'Ivoire	C3	Ambiguous	Rural fisher communities	411787.821	Reported
553	Africa	Djibouti	A1	Beneficial	Fisheries mangt.	1876666.66	Reported
554	Africa	Djibouti	A2	Beneficial	Fishery R&D	0	not found evidence of subsidy
555	Africa	Djibouti	A3	Beneficial	MPAs	0	not found evidence of subsidy
556	Africa	Djibouti	B1	Capacity-enhancing	Boat constsruct. & renov.	0	not found evidence of subsidy
557	Africa	Djibouti	B2	Capacity-enhancing	Fisheries dev. projects	369346.0502	Modeled
558	Africa	Djibouti	B3	Capacity-enhancing	Fishing port develop.	0	not found evidence of subsidy
559	Africa	Djibouti	B4	Capacity-enhancing	Markt. & storage infrast.	2730000	Reported
560	Africa	Djibouti	B5	Capacity-enhancing	Tax exemption	61513.26739	Modeled
561	Africa	Djibouti	B6	Capacity-enhancing	Fishing access	6775.11	Modeled
1874	Africa	Djibouti	B7	Capacity-enhancing	Fuel subsidies	0	not found evidence of subsidy
562	Africa	Djibouti	C1	Ambiguous	Fisher assistance	382500	Reported
563	Africa	Djibouti	C2	Ambiguous	Vessel buyback	0	not found evidence of subsidy
564	Africa	Djibouti	C3	Ambiguous	Rural fisher communities	19225.5454	Modeled
1719	Africa	Egypt	A1	Beneficial	Fisheries mangt.	18845311.55	Modeled
1720	Africa	Egypt	A2	Beneficial	Fishery R&D	1521906.215	Modeled
1721	Africa	Egypt	A3	Beneficial	MPAs	4741507.452	Modeled
1722	Africa	Egypt	B1	Capacity-enhancing	Boat constsruct. & renov.	0	not found evidence of subsidy
1723	Africa	Egypt	B2	Capacity-enhancing	Fisheries dev. projects	24057563.23	Modeled
1724	Africa	Egypt	B3	Capacity-enhancing	Fishing port develop.	19973336.61	Modeled
1725	Africa	Egypt	B4	Capacity-enhancing	Markt. & storage infrast.	0	not found evidence of subsidy
1726	Africa	Egypt	B5	Capacity-enhancing	Tax exemption	0	not found evidence of subsidy
1727	Africa	Egypt	B6	Capacity-enhancing	Fishing access	4416742.68	Modeled
1971	Africa	Egypt	B7	Capacity-enhancing	Fuel subsidies	0	not found evidence of subsidy
1728	Africa	Egypt	C1	Ambiguous	Fisher assistance	0	not found evidence of subsidy
1729	Africa	Egypt	C2	Ambiguous	Vessel buyback	0	not found evidence of subsidy
1730	Africa	Egypt	C3	Ambiguous	Rural fisher communities	0	not found evidence of subsidy
493	Africa	Equatorial Guinea	A1	Beneficial	Fisheries mangt.	175989.1871	Reported
494	Africa	Equatorial Guinea	A2	Beneficial	Fishery R&D	0	not found evidence of subsidy
495	Africa	Equatorial Guinea	A3	Beneficial	MPAs	1481876.091	Modeled
496	Africa	Equatorial Guinea	B1	Capacity-enhancing	Boat constsruct. & renov.	0	not found evidence of subsidy
497	Africa	Equatorial Guinea	B2	Capacity-enhancing	Fisheries dev. projects	135775.6578	Reported
498	Africa	Equatorial Guinea	B3	Capacity-enhancing	Fishing port develop.	0	not found evidence of subsidy
499	Africa	Equatorial Guinea	B4	Capacity-enhancing	Markt. & storage infrast.	883872.2542	Reported
500	Africa	Equatorial Guinea	B5	Capacity-enhancing	Tax exemption	0	not found evidence of subsidy
501	Africa	Equatorial Guinea	B6	Capacity-enhancing	Fishing access	15258.23	Modeled
1869	Africa	Equatorial Guinea	B7	Capacity-enhancing	Fuel subsidies	0	not found evidence of subsidy
502	Africa	Equatorial Guinea	C1	Ambiguous	Fisher assistance	545566.48	Reported
503	Africa	Equatorial Guinea	C2	Ambiguous	Vessel buyback	0	not found evidence of subsidy
504	Africa	Equatorial Guinea	C3	Ambiguous	Rural fisher communities	703956.7484	Reported
216	Africa	Eritrea	A1	Beneficial	Fisheries mangt.	11252411.16	Reported
217	Africa	Eritrea	A2	Beneficial	Fishery R&D	75731.72988	Modeled
218	Africa	Eritrea	A3	Beneficial	MPAs	0	not found evidence of subsidy
219	Africa	Eritrea	B1	Capacity-enhancing	Boat constsruct. & renov.	0	not found evidence of subsidy
220	Africa	Eritrea	B2	Capacity-enhancing	Fisheries dev. projects	754344.253	Reported
221	Africa	Eritrea	B3	Capacity-enhancing	Fishing port develop.	0	not found evidence of subsidy
222	Africa	Eritrea	B4	Capacity-enhancing	Markt. & storage infrast.	9858787.65	Reported
223	Africa	Eritrea	B5	Capacity-enhancing	Tax exemption	0	not found evidence of subsidy
224	Africa	Eritrea	B6	Capacity-enhancing	Fishing access	0	not found evidence of subsidy
1846	Africa	Eritrea	B7	Capacity-enhancing	Fuel subsidies	0	not found evidence of subsidy
225	Africa	Eritrea	C1	Ambiguous	Fisher assistance	0	not found evidence of subsidy
226	Africa	Eritrea	C2	Ambiguous	Vessel buyback	0	not found evidence of subsidy
227	Africa	Eritrea	C3	Ambiguous	Rural fisher communities	38962.35906	Modeled
565	Africa	Gabon	A1	Beneficial	Fisheries mangt.	19147680.71	Modeled
566	Africa	Gabon	A2	Beneficial	Fishery R&D	4486358.331	Modeled
567	Africa	Gabon	A3	Beneficial	MPAs	12007262.61	Modeled
568	Africa	Gabon	B1	Capacity-enhancing	Boat constsruct. & renov.	1733674.407	Modeled
569	Africa	Gabon	B2	Capacity-enhancing	Fisheries dev. projects	5127871.903	Modeled
570	Africa	Gabon	B3	Capacity-enhancing	Fishing port develop.	0	not found evidence of subsidy
571	Africa	Gabon	B4	Capacity-enhancing	Markt. & storage infrast.	3894780.973	Modeled
572	Africa	Gabon	B5	Capacity-enhancing	Tax exemption	6036531.899	Modeled
573	Africa	Gabon	B6	Capacity-enhancing	Fishing access	24940.23	Modeled
1875	Africa	Gabon	B7	Capacity-enhancing	Fuel subsidies	7429373.573	Modeled
574	Africa	Gabon	C1	Ambiguous	Fisher assistance	0	not found evidence of subsidy
575	Africa	Gabon	C2	Ambiguous	Vessel buyback	0	not found evidence of subsidy
576	Africa	Gabon	C3	Ambiguous	Rural fisher communities	2399530.004	Modeled
589	Africa	Gambia	A1	Beneficial	Fisheries mangt.	1085070.818	Reported
590	Africa	Gambia	A2	Beneficial	Fishery R&D	1244210.96	Modeled
591	Africa	Gambia	A3	Beneficial	MPAs	232967.7543	Modeled
592	Africa	Gambia	B1	Capacity-enhancing	Boat constsruct. & renov.	0	not found evidence of subsidy
593	Africa	Gambia	B2	Capacity-enhancing	Fisheries dev. projects	5152611.661	Modeled
594	Africa	Gambia	B3	Capacity-enhancing	Fishing port develop.	4277858.326	Modeled
595	Africa	Gambia	B4	Capacity-enhancing	Markt. & storage infrast.	7284018.723	Modeled
596	Africa	Gambia	B5	Capacity-enhancing	Tax exemption	858149.0953	Modeled
597	Africa	Gambia	B6	Capacity-enhancing	Fishing access	16465.68	Modeled
1877	Africa	Gambia	B7	Capacity-enhancing	Fuel subsidies	0	Reported
598	Africa	Gambia	C1	Ambiguous	Fisher assistance	0	not found evidence of subsidy
599	Africa	Gambia	C2	Ambiguous	Vessel buyback	0	not found evidence of subsidy
600	Africa	Gambia	C3	Ambiguous	Rural fisher communities	640119.9899	Modeled
613	Africa	Ghana	A1	Beneficial	Fisheries mangt.	5107681.32	Reported
614	Africa	Ghana	A2	Beneficial	Fishery R&D	2397032.108	Modeled
615	Africa	Ghana	A3	Beneficial	MPAs	474609.9589	Modeled
616	Africa	Ghana	B1	Capacity-enhancing	Boat constsruct. & renov.	4693988.198	Reported
617	Africa	Ghana	B2	Capacity-enhancing	Fisheries dev. projects	474609.9589	Reported
618	Africa	Ghana	B2	Capacity-enhancing	Fisheries dev. projects	34442052.79	Modeled
619	Africa	Ghana	B3	Capacity-enhancing	Fishing port develop.	28594862.56	Modeled
620	Africa	Ghana	B4	Capacity-enhancing	Markt. & storage infrast.	296819.0076	Reported
621	Africa	Ghana	B5	Capacity-enhancing	Tax exemption	3790718.998	Reported
622	Africa	Ghana	B6	Capacity-enhancing	Fishing access	2053122.88	Modeled
1879	Africa	Ghana	B7	Capacity-enhancing	Fuel subsidies	63219653.83	Reported
623	Africa	Ghana	C1	Ambiguous	Fisher assistance	1045460.346	Reported
624	Africa	Ghana	C2	Ambiguous	Vessel buyback	0	not found evidence of subsidy
625	Africa	Ghana	C3	Ambiguous	Rural fisher communities	474609.9589	Reported
674	Africa	Guinea	A1	Beneficial	Fisheries mangt.	1334303.946	Reported
675	Africa	Guinea	A2	Beneficial	Fishery R&D	38000	Reported
676	Africa	Guinea	A3	Beneficial	MPAs	1067840.652	Modeled
677	Africa	Guinea	B1	Capacity-enhancing	Boat constsruct. & renov.	175000	Reported
678	Africa	Guinea	B2	Capacity-enhancing	Fisheries dev. projects	11658575.83	Reported
679	Africa	Guinea	B3	Capacity-enhancing	Fishing port develop.	1123156.633	Reported
680	Africa	Guinea	B4	Capacity-enhancing	Markt. & storage infrast.	703850.6207	Reported
681	Africa	Guinea	B5	Capacity-enhancing	Tax exemption	2154352.98	Modeled
682	Africa	Guinea	B6	Capacity-enhancing	Fishing access	705379.22	Modeled
1884	Africa	Guinea	B7	Capacity-enhancing	Fuel subsidies	0	not found evidence of subsidy
683	Africa	Guinea	C1	Ambiguous	Fisher assistance	16890.61528	Reported
684	Africa	Guinea	C2	Ambiguous	Vessel buyback	0	not found evidence of subsidy
685	Africa	Guinea	C3	Ambiguous	Rural fisher communities	150000	Reported
1335	Africa	Guinea-Bissau	A1	Beneficial	Fisheries mangt.	2831394.736	Reported
1336	Africa	Guinea-Bissau	A2	Beneficial	Fishery R&D	61420.47523	Reported
1337	Africa	Guinea-Bissau	A3	Beneficial	MPAs	2620727.204	Modeled
1338	Africa	Guinea-Bissau	B1	Capacity-enhancing	Boat constsruct. & renov.	0	not found evidence of subsidy
1339	Africa	Guinea-Bissau	B2	Capacity-enhancing	Fisheries dev. projects	91002.74705	Reported
1340	Africa	Guinea-Bissau	B3	Capacity-enhancing	Fishing port develop.	0	not found evidence of subsidy
1341	Africa	Guinea-Bissau	B4	Capacity-enhancing	Markt. & storage infrast.	0	not found evidence of subsidy
1342	Africa	Guinea-Bissau	B5	Capacity-enhancing	Tax exemption	0	not found evidence of subsidy
1343	Africa	Guinea-Bissau	B6	Capacity-enhancing	Fishing access	0	not found evidence of subsidy
1939	Africa	Guinea-Bissau	B7	Capacity-enhancing	Fuel subsidies	0	not found evidence of subsidy
1344	Africa	Guinea-Bissau	C1	Ambiguous	Fisher assistance	0	not found evidence of subsidy
1345	Africa	Guinea-Bissau	C2	Ambiguous	Vessel buyback	0	not found evidence of subsidy
1346	Africa	Guinea-Bissau	C3	Ambiguous	Rural fisher communities	2779096.15	Modeled
878	Africa	Kenya	A1	Beneficial	Fisheries mangt.	7614342.818	Reported
879	Africa	Kenya	A2	Beneficial	Fishery R&D	529675.1309	Reported
880	Africa	Kenya	A3	Beneficial	MPAs	2234932.358	Modeled
881	Africa	Kenya	B1	Capacity-enhancing	Boat constsruct. & renov.	711467.0494	Reported
882	Africa	Kenya	B2	Capacity-enhancing	Fisheries dev. projects	38135798.14	Reported
883	Africa	Kenya	B3	Capacity-enhancing	Fishing port develop.	4444600.86	Reported
884	Africa	Kenya	B4	Capacity-enhancing	Markt. & storage infrast.	3204817.919	Reported
885	Africa	Kenya	B5	Capacity-enhancing	Tax exemption	441949.9208	Modeled
886	Africa	Kenya	B6	Capacity-enhancing	Fishing access	315437.34	Modeled
1901	Africa	Kenya	B7	Capacity-enhancing	Fuel subsidies	0	not found evidence of subsidy
887	Africa	Kenya	C1	Ambiguous	Fisher assistance	0	not found evidence of subsidy
888	Africa	Kenya	C2	Ambiguous	Vessel buyback	0	not found evidence of subsidy
889	Africa	Kenya	C3	Ambiguous	Rural fisher communities	0	not found evidence of subsidy
950	Africa	Liberia	A1	Beneficial	Fisheries mangt.	66376	Reported
951	Africa	Liberia	A2	Beneficial	Fishery R&D	0	not found evidence of subsidy
952	Africa	Liberia	A3	Beneficial	MPAs	207925.2143	Modeled
953	Africa	Liberia	B1	Capacity-enhancing	Boat constsruct. & renov.	0	not found evidence of subsidy
954	Africa	Liberia	B2	Capacity-enhancing	Fisheries dev. projects	1853228.03	Modeled
955	Africa	Liberia	B3	Capacity-enhancing	Fishing port develop.	0	not found evidence of subsidy
956	Africa	Liberia	B4	Capacity-enhancing	Markt. & storage infrast.	0	not found evidence of subsidy
957	Africa	Liberia	B5	Capacity-enhancing	Tax exemption	308648.5188	Modeled
958	Africa	Liberia	B6	Capacity-enhancing	Fishing access	1019.04	Modeled
1907	Africa	Liberia	B7	Capacity-enhancing	Fuel subsidies	1267806.749	Modeled
959	Africa	Liberia	C1	Ambiguous	Fisher assistance	0	not found evidence of subsidy
960	Africa	Liberia	C2	Ambiguous	Vessel buyback	0	not found evidence of subsidy
961	Africa	Liberia	C3	Ambiguous	Rural fisher communities	315461.0911	Modeled
962	Africa	Libya	A1	Beneficial	Fisheries mangt.	13086935.19	Modeled
963	Africa	Libya	A2	Beneficial	Fishery R&D	3066307.696	Modeled
964	Africa	Libya	A3	Beneficial	MPAs	0	not found evidence of subsidy
965	Africa	Libya	B1	Capacity-enhancing	Boat constsruct. & renov.	0	not found evidence of subsidy
966	Africa	Libya	B2	Capacity-enhancing	Fisheries dev. projects	0	not found evidence of subsidy
967	Africa	Libya	B3	Capacity-enhancing	Fishing port develop.	0	not found evidence of subsidy
968	Africa	Libya	B4	Capacity-enhancing	Markt. & storage infrast.	0	not found evidence of subsidy
969	Africa	Libya	B5	Capacity-enhancing	Tax exemption	0	not found evidence of subsidy
970	Africa	Libya	B6	Capacity-enhancing	Fishing access	0	not found evidence of subsidy
1908	Africa	Libya	B7	Capacity-enhancing	Fuel subsidies	0	not found evidence of subsidy
971	Africa	Libya	C1	Ambiguous	Fisher assistance	0	not found evidence of subsidy
972	Africa	Libya	C2	Ambiguous	Vessel buyback	0	not found evidence of subsidy
973	Africa	Libya	C3	Ambiguous	Rural fisher communities	0	not found evidence of subsidy
986	Africa	Madagascar	A1	Beneficial	Fisheries mangt.	50033939.11	Reported
987	Africa	Madagascar	A2	Beneficial	Fishery R&D	1128771.624	Modeled
988	Africa	Madagascar	A3	Beneficial	MPAs	10027541.19	Modeled
989	Africa	Madagascar	B1	Capacity-enhancing	Boat constsruct. & renov.	0	not found evidence of subsidy
990	Africa	Madagascar	B2	Capacity-enhancing	Fisheries dev. projects	32804971.73	Reported
991	Africa	Madagascar	B3	Capacity-enhancing	Fishing port develop.	22974.10736	Reported
992	Africa	Madagascar	B4	Capacity-enhancing	Markt. & storage infrast.	39887.50845	Reported
993	Africa	Madagascar	B5	Capacity-enhancing	Tax exemption	0	not found evidence of subsidy
994	Africa	Madagascar	B6	Capacity-enhancing	Fishing access	35073.78	Modeled
1910	Africa	Madagascar	B7	Capacity-enhancing	Fuel subsidies	0	not found evidence of subsidy
995	Africa	Madagascar	C1	Ambiguous	Fisher assistance	0	not found evidence of subsidy
996	Africa	Madagascar	C2	Ambiguous	Vessel buyback	0	not found evidence of subsidy
997	Africa	Madagascar	C3	Ambiguous	Rural fisher communities	580728.915	Modeled
1034	Africa	Mauritania	A1	Beneficial	Fisheries mangt.	3090217.037	Reported
1035	Africa	Mauritania	A2	Beneficial	Fishery R&D	511872.2042	Reported
1036	Africa	Mauritania	A3	Beneficial	MPAs	818875.2952	Modeled
1037	Africa	Mauritania	B1	Capacity-enhancing	Boat constsruct. & renov.	1664961.274	Modeled
1038	Africa	Mauritania	B2	Capacity-enhancing	Fisheries dev. projects	1136227.586	Reported
1039	Africa	Mauritania	B3	Capacity-enhancing	Fishing port develop.	14709876.34	Reported
1040	Africa	Mauritania	B4	Capacity-enhancing	Markt. & storage infrast.	6367759.65	Reported
1041	Africa	Mauritania	B5	Capacity-enhancing	Tax exemption	3271498.918	Modeled
1042	Africa	Mauritania	B6	Capacity-enhancing	Fishing access	122240.29	Modeled
1914	Africa	Mauritania	B7	Capacity-enhancing	Fuel subsidies	1621495.023	Modeled
1043	Africa	Mauritania	C1	Ambiguous	Fisher assistance	1135178.245	Reported
1044	Africa	Mauritania	C2	Ambiguous	Vessel buyback	0	not found evidence of subsidy
1045	Africa	Mauritania	C3	Ambiguous	Rural fisher communities	3246144.947	Modeled
1046	Africa	Mauritius	A1	Beneficial	Fisheries mangt.	8238822.889	Reported
1047	Africa	Mauritius	A2	Beneficial	Fishery R&D	188664.255	Reported
1048	Africa	Mauritius	A3	Beneficial	MPAs	809473.8456	Modeled
1049	Africa	Mauritius	B1	Capacity-enhancing	Boat constsruct. & renov.	464404.32	Reported
1050	Africa	Mauritius	B1	Capacity-enhancing	Boat constsruct. & renov.	462199.3412	Modeled
1051	Africa	Mauritius	B2	Capacity-enhancing	Fisheries dev. projects	470209.374	Reported
1052	Africa	Mauritius	B3	Capacity-enhancing	Fishing port develop.	58050.54	Reported
1053	Africa	Mauritius	B4	Capacity-enhancing	Markt. & storage infrast.	145126.35	Reported
1054	Africa	Mauritius	B5	Capacity-enhancing	Tax exemption	1609345.477	Modeled
1055	Africa	Mauritius	B6	Capacity-enhancing	Fishing access	6051.47	Modeled
1915	Africa	Mauritius	B7	Capacity-enhancing	Fuel subsidies	0	not found evidence of subsidy
1056	Africa	Mauritius	C1	Ambiguous	Fisher assistance	303314.0715	Reported
1057	Africa	Mauritius	C2	Ambiguous	Vessel buyback	0	not found evidence of subsidy
1058	Africa	Mauritius	C3	Ambiguous	Rural fisher communities	0	not found evidence of subsidy
1083	Africa	Morocco	A1	Beneficial	Fisheries mangt.	55146226.48	Reported
1084	Africa	Morocco	A2	Beneficial	Fishery R&D	20104068.72	Modeled
1085	Africa	Morocco	A3	Beneficial	MPAs	2795403.864	Modeled
1086	Africa	Morocco	B1	Capacity-enhancing	Boat constsruct. & renov.	11581371.69	Modeled
1087	Africa	Morocco	B2	Capacity-enhancing	Fisheries dev. projects	165989449.2	Reported
1088	Africa	Morocco	B3	Capacity-enhancing	Fishing port develop.	1643404.053	Reported
1089	Africa	Morocco	B4	Capacity-enhancing	Markt. & storage infrast.	13351220.26	Reported
1090	Africa	Morocco	B5	Capacity-enhancing	Tax exemption	7531986.7	Reported
1091	Africa	Morocco	B6	Capacity-enhancing	Fishing access	289710.22	Modeled
1918	Africa	Morocco	B7	Capacity-enhancing	Fuel subsidies	8047876.2	Reported
1092	Africa	Morocco	C1	Ambiguous	Fisher assistance	0	not found evidence of subsidy
1093	Africa	Morocco	C2	Ambiguous	Vessel buyback	0	not found evidence of subsidy
1094	Africa	Morocco	C3	Ambiguous	Rural fisher communities	10343114.38	Modeled
1095	Africa	Mozambique	A1	Beneficial	Fisheries mangt.	13228364.17	Reported
1096	Africa	Mozambique	A2	Beneficial	Fishery R&D	525204.4784	Reported
1097	Africa	Mozambique	A3	Beneficial	MPAs	1300751.471	Modeled
1098	Africa	Mozambique	B1	Capacity-enhancing	Boat constsruct. & renov.	0	not found evidence of subsidy
1099	Africa	Mozambique	B2	Capacity-enhancing	Fisheries dev. projects	7936405.885	Reported
1100	Africa	Mozambique	B3	Capacity-enhancing	Fishing port develop.	11923445.75	Modeled
1101	Africa	Mozambique	B4	Capacity-enhancing	Markt. & storage infrast.	383333.33	Reported
1102	Africa	Mozambique	B5	Capacity-enhancing	Tax exemption	2391873.083	Modeled
1103	Africa	Mozambique	B6	Capacity-enhancing	Fishing access	0	not found evidence of subsidy
1919	Africa	Mozambique	B7	Capacity-enhancing	Fuel subsidies	1179118.776	Modeled
1104	Africa	Mozambique	C1	Ambiguous	Fisher assistance	8995.483238	Reported
1105	Africa	Mozambique	C2	Ambiguous	Vessel buyback	0	not found evidence of subsidy
1106	Africa	Mozambique	C3	Ambiguous	Rural fisher communities	610800.2552	Modeled
1119	Africa	Namibia	A1	Beneficial	Fisheries mangt.	12877659.34	Reported
1120	Africa	Namibia	A2	Beneficial	Fishery R&D	3409343.886	Modeled
1121	Africa	Namibia	A3	Beneficial	MPAs	592958.2479	Modeled
1122	Africa	Namibia	B1	Capacity-enhancing	Boat constsruct. & renov.	0	not found evidence of subsidy
1123	Africa	Namibia	B2	Capacity-enhancing	Fisheries dev. projects	294376.1161	Reported
1124	Africa	Namibia	B3	Capacity-enhancing	Fishing port develop.	0	not found evidence of subsidy
1125	Africa	Namibia	B4	Capacity-enhancing	Markt. & storage infrast.	45984143.96	Modeled
1126	Africa	Namibia	B5	Capacity-enhancing	Tax exemption	0	not found evidence of subsidy
1127	Africa	Namibia	B6	Capacity-enhancing	Fishing access	13027.17	Modeled
1921	Africa	Namibia	B7	Capacity-enhancing	Fuel subsidies	4133740.475	Modeled
1128	Africa	Namibia	C1	Ambiguous	Fisher assistance	0	not found evidence of subsidy
1129	Africa	Namibia	C2	Ambiguous	Vessel buyback	0	not found evidence of subsidy
1130	Africa	Namibia	C3	Ambiguous	Rural fisher communities	0	not found evidence of subsidy
1191	Africa	Nigeria	A1	Beneficial	Fisheries mangt.	988712.0057	Reported
1192	Africa	Nigeria	A2	Beneficial	Fishery R&D	209850.7696	Reported
1193	Africa	Nigeria	A3	Beneficial	MPAs	0	not found evidence of subsidy
1194	Africa	Nigeria	B1	Capacity-enhancing	Boat constsruct. & renov.	1465876.115	Reported
1195	Africa	Nigeria	B2	Capacity-enhancing	Fisheries dev. projects	1924207.983	Reported
1196	Africa	Nigeria	B3	Capacity-enhancing	Fishing port develop.	0	not found evidence of subsidy
1197	Africa	Nigeria	B4	Capacity-enhancing	Markt. & storage infrast.	21354888.93	Reported
1198	Africa	Nigeria	B5	Capacity-enhancing	Tax exemption	11068824.04	Modeled
1199	Africa	Nigeria	B6	Capacity-enhancing	Fishing access	1588003.99	Modeled
1927	Africa	Nigeria	B7	Capacity-enhancing	Fuel subsidies	0	not found evidence of subsidy
1200	Africa	Nigeria	C1	Ambiguous	Fisher assistance	10766873.08	Modeled
1201	Africa	Nigeria	C2	Ambiguous	Vessel buyback	0	not found evidence of subsidy
1202	Africa	Nigeria	C3	Ambiguous	Rural fisher communities	2691887.436	Modeled
1431	Africa	Sao Tome Prn	A1	Beneficial	Fisheries mangt.	2612212.652	Reported
1432	Africa	Sao Tome Prn	A2	Beneficial	Fishery R&D	0	not found evidence of subsidy
1433	Africa	Sao Tome Prn	A3	Beneficial	MPAs	0	not found evidence of subsidy
1434	Africa	Sao Tome Prn	B1	Capacity-enhancing	Boat constsruct. & renov.	0	not found evidence of subsidy
1435	Africa	Sao Tome Prn	B2	Capacity-enhancing	Fisheries dev. projects	834621.543	Reported
1436	Africa	Sao Tome Prn	B3	Capacity-enhancing	Fishing port develop.	0	not found evidence of subsidy
1437	Africa	Sao Tome Prn	B4	Capacity-enhancing	Markt. & storage infrast.	546415.4411	Reported
1438	Africa	Sao Tome Prn	B5	Capacity-enhancing	Tax exemption	0	not found evidence of subsidy
1439	Africa	Sao Tome Prn	B6	Capacity-enhancing	Fishing access	48719.93	Modeled
1947	Africa	Sao Tome Prn	B7	Capacity-enhancing	Fuel subsidies	0	not found evidence of subsidy
1440	Africa	Sao Tome Prn	C1	Ambiguous	Fisher assistance	0	not found evidence of subsidy
1441	Africa	Sao Tome Prn	C2	Ambiguous	Vessel buyback	0	not found evidence of subsidy
1442	Africa	Sao Tome Prn	C3	Ambiguous	Rural fisher communities	63200.54775	Modeled
1455	Africa	Senegal	A1	Beneficial	Fisheries mangt.	18361362.53	Reported
1456	Africa	Senegal	A2	Beneficial	Fishery R&D	4298318.584	Modeled
1457	Africa	Senegal	A3	Beneficial	MPAs	2354040.162	Modeled
1458	Africa	Senegal	B1	Capacity-enhancing	Boat constsruct. & renov.	7321817.66	Reported
1459	Africa	Senegal	B2	Capacity-enhancing	Fisheries dev. projects	111374838	Modeled
1460	Africa	Senegal	B3	Capacity-enhancing	Fishing port develop.	22286705.89	Reported
1461	Africa	Senegal	B4	Capacity-enhancing	Markt. & storage infrast.	28967662.49	Reported
1462	Africa	Senegal	B5	Capacity-enhancing	Tax exemption	18549082.05	Modeled
1463	Africa	Senegal	B6	Capacity-enhancing	Fishing access	44711296.53	Modeled
1949	Africa	Senegal	B7	Capacity-enhancing	Fuel subsidies	17042252.59	Reported
1464	Africa	Senegal	C1	Ambiguous	Fisher assistance	18043074.08	Modeled
1465	Africa	Senegal	C2	Ambiguous	Vessel buyback	0	not found evidence of subsidy
1466	Africa	Senegal	C3	Ambiguous	Rural fisher communities	2211393.194	Modeled
1467	Africa	Seychelles	A1	Beneficial	Fisheries mangt.	17776804.84	Reported
1468	Africa	Seychelles	A2	Beneficial	Fishery R&D	420538.2963	Reported
1469	Africa	Seychelles	A3	Beneficial	MPAs	1909233.515	Modeled
1470	Africa	Seychelles	B1	Capacity-enhancing	Boat constsruct. & renov.	0	not found evidence of subsidy
1471	Africa	Seychelles	B2	Capacity-enhancing	Fisheries dev. projects	21325370.58	Reported
1472	Africa	Seychelles	B3	Capacity-enhancing	Fishing port develop.	0	not found evidence of subsidy
1473	Africa	Seychelles	B4	Capacity-enhancing	Markt. & storage infrast.	7976323.233	Reported
1474	Africa	Seychelles	B5	Capacity-enhancing	Tax exemption	0	not found evidence of subsidy
1475	Africa	Seychelles	B6	Capacity-enhancing	Fishing access	363635.69	Modeled
1950	Africa	Seychelles	B7	Capacity-enhancing	Fuel subsidies	499972.9771	Modeled
1476	Africa	Seychelles	C1	Ambiguous	Fisher assistance	0	not found evidence of subsidy
1477	Africa	Seychelles	C2	Ambiguous	Vessel buyback	0	not found evidence of subsidy
1478	Africa	Seychelles	C3	Ambiguous	Rural fisher communities	162997.5337	Modeled
1479	Africa	Sierra Leone	A1	Beneficial	Fisheries mangt.	5072647.218	Reported
1480	Africa	Sierra Leone	A2	Beneficial	Fishery R&D	0	not found evidence of subsidy
1481	Africa	Sierra Leone	A3	Beneficial	MPAs	0	not found evidence of subsidy
1482	Africa	Sierra Leone	B1	Capacity-enhancing	Boat constsruct. & renov.	243918.504	Reported
1483	Africa	Sierra Leone	B2	Capacity-enhancing	Fisheries dev. projects	341475.072	Reported
1484	Africa	Sierra Leone	B3	Capacity-enhancing	Fishing port develop.	0	not found evidence of subsidy
1485	Africa	Sierra Leone	B4	Capacity-enhancing	Markt. & storage infrast.	297924	Reported
1486	Africa	Sierra Leone	B5	Capacity-enhancing	Tax exemption	3512030.886	Modeled
1487	Africa	Sierra Leone	B6	Capacity-enhancing	Fishing access	4326075.17	Modeled
1951	Africa	Sierra Leone	B7	Capacity-enhancing	Fuel subsidies	0	Reported
1488	Africa	Sierra Leone	C1	Ambiguous	Fisher assistance	16151.09768	Reported
1489	Africa	Sierra Leone	C2	Ambiguous	Vessel buyback	0	not found evidence of subsidy
1490	Africa	Sierra Leone	C3	Ambiguous	Rural fisher communities	54154.458	Reported
1527	Africa	Somalia	A1	Beneficial	Fisheries mangt.	2260639.781	Reported
1528	Africa	Somalia	A2	Beneficial	Fishery R&D	0	not found evidence of subsidy
1529	Africa	Somalia	A3	Beneficial	MPAs	0	not found evidence of subsidy
1530	Africa	Somalia	B1	Capacity-enhancing	Boat constsruct. & renov.	0	not found evidence of subsidy
1531	Africa	Somalia	B2	Capacity-enhancing	Fisheries dev. projects	399649.0802	Reported
1532	Africa	Somalia	B3	Capacity-enhancing	Fishing port develop.	0	not found evidence of subsidy
1533	Africa	Somalia	B4	Capacity-enhancing	Markt. & storage infrast.	0	not found evidence of subsidy
1534	Africa	Somalia	B5	Capacity-enhancing	Tax exemption	0	not found evidence of subsidy
1535	Africa	Somalia	B6	Capacity-enhancing	Fishing access	24478.04	Modeled
1955	Africa	Somalia	B7	Capacity-enhancing	Fuel subsidies	0	not found evidence of subsidy
1536	Africa	Somalia	C1	Ambiguous	Fisher assistance	513127.1214	Modeled
1537	Africa	Somalia	C2	Ambiguous	Vessel buyback	0	not found evidence of subsidy
1538	Africa	Somalia	C3	Ambiguous	Rural fisher communities	919360.8355	Modeled
1539	Africa	South Africa	A1	Beneficial	Fisheries mangt.	35118651.21	Reported
1540	Africa	South Africa	A2	Beneficial	Fishery R&D	5411588.362	Reported
1541	Africa	South Africa	A3	Beneficial	MPAs	5841031.834	Modeled
1542	Africa	South Africa	B1	Capacity-enhancing	Boat constsruct. & renov.	0	not found evidence of subsidy
1543	Africa	South Africa	B2	Capacity-enhancing	Fisheries dev. projects	40618409.95	Modeled
1544	Africa	South Africa	B3	Capacity-enhancing	Fishing port develop.	41743.10668	Reported
1545	Africa	South Africa	B4	Capacity-enhancing	Markt. & storage infrast.	3579321.243	Reported
1546	Africa	South Africa	B5	Capacity-enhancing	Tax exemption	0	not found evidence of subsidy
1547	Africa	South Africa	B6	Capacity-enhancing	Fishing access	623506.25	Modeled
1956	Africa	South Africa	B7	Capacity-enhancing	Fuel subsidies	25388558.57	Reported
1548	Africa	South Africa	C1	Ambiguous	Fisher assistance	0	not found evidence of subsidy
1549	Africa	South Africa	C2	Ambiguous	Vessel buyback	0	not found evidence of subsidy
1550	Africa	South Africa	C3	Ambiguous	Rural fisher communities	0	not found evidence of subsidy
1563	Africa	Sudan	A1	Beneficial	Fisheries mangt.	808084.1248	Reported
1564	Africa	Sudan	A2	Beneficial	Fishery R&D	29087.38393	Modeled
1565	Africa	Sudan	A3	Beneficial	MPAs	543131.3445	Modeled
1566	Africa	Sudan	B1	Capacity-enhancing	Boat constsruct. & renov.	0	not found evidence of subsidy
1567	Africa	Sudan	B2	Capacity-enhancing	Fisheries dev. projects	321225.8136	Reported
1568	Africa	Sudan	B3	Capacity-enhancing	Fishing port develop.	0	not found evidence of subsidy
1569	Africa	Sudan	B4	Capacity-enhancing	Markt. & storage infrast.	815311.9301	Modeled
1570	Africa	Sudan	B5	Capacity-enhancing	Tax exemption	96054.00835	Modeled
1571	Africa	Sudan	B6	Capacity-enhancing	Fishing access	171150.29	Modeled
1958	Africa	Sudan	B7	Capacity-enhancing	Fuel subsidies	0	Reported
1572	Africa	Sudan	C1	Ambiguous	Fisher assistance	0	not found evidence of subsidy
1573	Africa	Sudan	C2	Ambiguous	Vessel buyback	0	not found evidence of subsidy
1574	Africa	Sudan	C3	Ambiguous	Rural fisher communities	14964.83836	Modeled
1743	Africa	Tanzania	A1	Beneficial	Fisheries mangt.	91663.57466	Reported
1744	Africa	Tanzania	A2	Beneficial	Fishery R&D	1241042.428	Modeled
1745	Africa	Tanzania	A3	Beneficial	MPAs	3552888.17	Modeled
1746	Africa	Tanzania	B1	Capacity-enhancing	Boat constsruct. & renov.	0	not found evidence of subsidy
1747	Africa	Tanzania	B2	Capacity-enhancing	Fisheries dev. projects	84646.25771	Reported
1748	Africa	Tanzania	B3	Capacity-enhancing	Fishing port develop.	0	not found evidence of subsidy
1749	Africa	Tanzania	B4	Capacity-enhancing	Markt. & storage infrast.	645154.7056	Reported
1750	Africa	Tanzania	B5	Capacity-enhancing	Tax exemption	2588344.587	Modeled
1751	Africa	Tanzania	B6	Capacity-enhancing	Fishing access	123530.44	Modeled
1973	Africa	Tanzania	B7	Capacity-enhancing	Fuel subsidies	0	not found evidence of subsidy
1752	Africa	Tanzania	C1	Ambiguous	Fisher assistance	0	not found evidence of subsidy
1753	Africa	Tanzania	C2	Ambiguous	Vessel buyback	0	not found evidence of subsidy
1754	Africa	Tanzania	C3	Ambiguous	Rural fisher communities	0	not found evidence of subsidy
1623	Africa	Togo	A1	Beneficial	Fisheries mangt.	4082945.453	Reported
1624	Africa	Togo	A2	Beneficial	Fishery R&D	0	not found evidence of subsidy
1625	Africa	Togo	A3	Beneficial	MPAs	0	not found evidence of subsidy
1626	Africa	Togo	B1	Capacity-enhancing	Boat constsruct. & renov.	0	not found evidence of subsidy
1627	Africa	Togo	B2	Capacity-enhancing	Fisheries dev. projects	1286920.477	Modeled
1628	Africa	Togo	B3	Capacity-enhancing	Fishing port develop.	0	not found evidence of subsidy
1629	Africa	Togo	B4	Capacity-enhancing	Markt. & storage infrast.	0	not found evidence of subsidy
1630	Africa	Togo	B5	Capacity-enhancing	Tax exemption	214332.0156	Modeled
1631	Africa	Togo	B6	Capacity-enhancing	Fishing access	160528.82	Modeled
1963	Africa	Togo	B7	Capacity-enhancing	Fuel subsidies	120090.904	Modeled
1632	Africa	Togo	C1	Ambiguous	Fisher assistance	0	not found evidence of subsidy
1633	Africa	Togo	C2	Ambiguous	Vessel buyback	0	not found evidence of subsidy
1634	Africa	Togo	C3	Ambiguous	Rural fisher communities	143890.5679	Modeled
1671	Africa	Tunisia	A1	Beneficial	Fisheries mangt.	276802.9333	Reported
1672	Africa	Tunisia	A2	Beneficial	Fishery R&D	0	not found evidence of subsidy
1673	Africa	Tunisia	A3	Beneficial	MPAs	1361672.086	Modeled
1674	Africa	Tunisia	B1	Capacity-enhancing	Boat constsruct. & renov.	0	not found evidence of subsidy
1675	Africa	Tunisia	B2	Capacity-enhancing	Fisheries dev. projects	7624710.37	Modeled
1676	Africa	Tunisia	B3	Capacity-enhancing	Fishing port develop.	0	not found evidence of subsidy
1677	Africa	Tunisia	B4	Capacity-enhancing	Markt. & storage infrast.	5791208.797	Modeled
1678	Africa	Tunisia	B5	Capacity-enhancing	Tax exemption	8975810.675	Modeled
1679	Africa	Tunisia	B6	Capacity-enhancing	Fishing access	184753.04	Modeled
1967	Africa	Tunisia	B7	Capacity-enhancing	Fuel subsidies	64122572.56	Modeled
1680	Africa	Tunisia	C1	Ambiguous	Fisher assistance	0	not found evidence of subsidy
1681	Africa	Tunisia	C2	Ambiguous	Vessel buyback	0	not found evidence of subsidy
1682	Africa	Tunisia	C3	Ambiguous	Rural fisher communities	0	not found evidence of subsidy
84	Asia	Bahrain	A1	Beneficial	Fisheries mangt.	10990054.9	Modeled
85	Asia	Bahrain	A2	Beneficial	Fishery R&D	2575002.432	Modeled
86	Asia	Bahrain	A3	Beneficial	MPAs	0	not found evidence of subsidy
87	Asia	Bahrain	B1	Capacity-enhancing	Boat constsruct. & renov.	1653254.107	Modeled
88	Asia	Bahrain	B2	Capacity-enhancing	Fisheries dev. projects	0	not found evidence of subsidy
89	Asia	Bahrain	B3	Capacity-enhancing	Fishing port develop.	2848880.814	Modeled
90	Asia	Bahrain	B4	Capacity-enhancing	Markt. & storage infrast.	0	not found evidence of subsidy
91	Asia	Bahrain	B5	Capacity-enhancing	Tax exemption	5756514.089	Modeled
92	Asia	Bahrain	B6	Capacity-enhancing	Fishing access	989996.01	Modeled
1835	Asia	Bahrain	B7	Capacity-enhancing	Fuel subsidies	0	not found evidence of subsidy
93	Asia	Bahrain	C1	Ambiguous	Fisher assistance	1106171.208	Modeled
94	Asia	Bahrain	C2	Ambiguous	Vessel buyback	0	not found evidence of subsidy
95	Asia	Bahrain	C3	Ambiguous	Rural fisher communities	0	not found evidence of subsidy
96	Asia	Bangladesh	A1	Beneficial	Fisheries mangt.	9047546.933	Reported
97	Asia	Bangladesh	A2	Beneficial	Fishery R&D	7900501.951	Reported
98	Asia	Bangladesh	A3	Beneficial	MPAs	3718424.563	Modeled
99	Asia	Bangladesh	B1	Capacity-enhancing	Boat constsruct. & renov.	3883144.511	Modeled
100	Asia	Bangladesh	B2	Capacity-enhancing	Fisheries dev. projects	45813224.54	Modeled
101	Asia	Bangladesh	B3	Capacity-enhancing	Fishing port develop.	0	not found evidence of subsidy
102	Asia	Bangladesh	B4	Capacity-enhancing	Markt. & storage infrast.	6598368.872	Reported
103	Asia	Bangladesh	B5	Capacity-enhancing	Tax exemption	0	not found evidence of subsidy
104	Asia	Bangladesh	B6	Capacity-enhancing	Fishing access	0	not found evidence of subsidy
1836	Asia	Bangladesh	B7	Capacity-enhancing	Fuel subsidies	35088039.27	Modeled
105	Asia	Bangladesh	C1	Ambiguous	Fisher assistance	47308800	Reported
106	Asia	Bangladesh	C2	Ambiguous	Vessel buyback	0	not found evidence of subsidy
107	Asia	Bangladesh	C3	Ambiguous	Rural fisher communities	2024552.428	Modeled
180	Asia	Brunei Darsm	A1	Beneficial	Fisheries mangt.	2676994.35	Modeled
181	Asia	Brunei Darsm	A2	Beneficial	Fishery R&D	627227.7092	Modeled
182	Asia	Brunei Darsm	A3	Beneficial	MPAs	291888.1474	Modeled
183	Asia	Brunei Darsm	B1	Capacity-enhancing	Boat constsruct. & renov.	331698.4963	Modeled
184	Asia	Brunei Darsm	B2	Capacity-enhancing	Fisheries dev. projects	0	not found evidence of subsidy
185	Asia	Brunei Darsm	B3	Capacity-enhancing	Fishing port develop.	0	not found evidence of subsidy
186	Asia	Brunei Darsm	B4	Capacity-enhancing	Markt. & storage infrast.	745176.2492	Modeled
187	Asia	Brunei Darsm	B5	Capacity-enhancing	Tax exemption	0	not found evidence of subsidy
188	Asia	Brunei Darsm	B6	Capacity-enhancing	Fishing access	0	not found evidence of subsidy
1843	Asia	Brunei Darsm	B7	Capacity-enhancing	Fuel subsidies	0	not found evidence of subsidy
189	Asia	Brunei Darsm	C1	Ambiguous	Fisher assistance	0	not found evidence of subsidy
190	Asia	Brunei Darsm	C2	Ambiguous	Vessel buyback	0	not found evidence of subsidy
191	Asia	Brunei Darsm	C3	Ambiguous	Rural fisher communities	0	not found evidence of subsidy
228	Asia	Cambodia	A1	Beneficial	Fisheries mangt.	45397687.99	Modeled
229	Asia	Cambodia	A2	Beneficial	Fishery R&D	3666218.162	Modeled
230	Asia	Cambodia	A3	Beneficial	MPAs	831999.0866	Modeled
231	Asia	Cambodia	B1	Capacity-enhancing	Boat constsruct. & renov.	0	not found evidence of subsidy
232	Asia	Cambodia	B2	Capacity-enhancing	Fisheries dev. projects	9972837.86	Modeled
233	Asia	Cambodia	B3	Capacity-enhancing	Fishing port develop.	0	not found evidence of subsidy
234	Asia	Cambodia	B4	Capacity-enhancing	Markt. & storage infrast.	0	not found evidence of subsidy
235	Asia	Cambodia	B5	Capacity-enhancing	Tax exemption	0	not found evidence of subsidy
236	Asia	Cambodia	B6	Capacity-enhancing	Fishing access	1495908.19	Modeled
1847	Asia	Cambodia	B7	Capacity-enhancing	Fuel subsidies	0	not found evidence of subsidy
237	Asia	Cambodia	C1	Ambiguous	Fisher assistance	0	not found evidence of subsidy
238	Asia	Cambodia	C2	Ambiguous	Vessel buyback	0	not found evidence of subsidy
239	Asia	Cambodia	C3	Ambiguous	Rural fisher communities	1886191.015	Modeled
300	Asia	China	A1	Beneficial	Fisheries mangt.	428865387	Reported
301	Asia	China	A2	Beneficial	Fishery R&D	172033.4961	Reported
302	Asia	China	A3	Beneficial	MPAs	5454908.028	Modeled
303	Asia	China	B1	Capacity-enhancing	Boat constsruct. & renov.	14581816.8	Reported
304	Asia	China	B2	Capacity-enhancing	Fisheries dev. projects	5752133.196	Reported
305	Asia	China	B2	Capacity-enhancing	Fisheries dev. projects	902580106.1	Modeled
306	Asia	China	B3	Capacity-enhancing	Fishing port develop.	185153513.2	Reported
307	Asia	China	B4	Capacity-enhancing	Markt. & storage infrast.	6194721.574	Reported
308	Asia	China	B5	Capacity-enhancing	Tax exemption	1062517493	Modeled
309	Asia	China	B6	Capacity-enhancing	Fishing access	275424947	Modeled
1853	Asia	China	B7	Capacity-enhancing	Fuel subsidies	3433436331	Reported
310	Asia	China	C1	Ambiguous	Fisher assistance	54898339.52	Reported
311	Asia	China	C2	Ambiguous	Vessel buyback	886222569	Reported
312	Asia	China	C3	Ambiguous	Rural fisher communities	0	not found evidence of subsidy
409	Asia	Cyprus	A1	Beneficial	Fisheries mangt.	633368.0092	Modeled
410	Asia	Cyprus	A2	Beneficial	Fishery R&D	148400.0015	Modeled
411	Asia	Cyprus	A3	Beneficial	MPAs	1131549.547	Modeled
412	Asia	Cyprus	B1	Capacity-enhancing	Boat constsruct. & renov.	84554.11951	Modeled
413	Asia	Cyprus	B2	Capacity-enhancing	Fisheries dev. projects	0	not found evidence of subsidy
414	Asia	Cyprus	B3	Capacity-enhancing	Fishing port develop.	0	not found evidence of subsidy
415	Asia	Cyprus	B4	Capacity-enhancing	Markt. & storage infrast.	189954.8003	Modeled
416	Asia	Cyprus	B5	Capacity-enhancing	Tax exemption	0	not found evidence of subsidy
417	Asia	Cyprus	B6	Capacity-enhancing	Fishing access	25864944.17	Modeled
1862	Asia	Cyprus	B7	Capacity-enhancing	Fuel subsidies	1336031.921	Modeled
418	Asia	Cyprus	C1	Ambiguous	Fisher assistance	56574.08145	Modeled
419	Asia	Cyprus	C2	Ambiguous	Vessel buyback	61614.16672	Modeled
420	Asia	Cyprus	C3	Ambiguous	Rural fisher communities	0	not found evidence of subsidy
722	Asia	Hong Kong	A1	Beneficial	Fisheries mangt.	1338136.823	Modeled
723	Asia	Hong Kong	A2	Beneficial	Fishery R&D	0	not found evidence of subsidy
724	Asia	Hong Kong	A3	Beneficial	MPAs	0	not found evidence of subsidy
725	Asia	Hong Kong	B1	Capacity-enhancing	Boat constsruct. & renov.	0	not found evidence of subsidy
726	Asia	Hong Kong	B2	Capacity-enhancing	Fisheries dev. projects	40962323.03	Modeled
727	Asia	Hong Kong	B3	Capacity-enhancing	Fishing port develop.	0	not found evidence of subsidy
728	Asia	Hong Kong	B4	Capacity-enhancing	Markt. & storage infrast.	0	not found evidence of subsidy
729	Asia	Hong Kong	B5	Capacity-enhancing	Tax exemption	0	not found evidence of subsidy
730	Asia	Hong Kong	B6	Capacity-enhancing	Fishing access	71892110.84	Modeled
1888	Asia	Hong Kong	B7	Capacity-enhancing	Fuel subsidies	0	not found evidence of subsidy
731	Asia	Hong Kong	C1	Ambiguous	Fisher assistance	0	not found evidence of subsidy
732	Asia	Hong Kong	C2	Ambiguous	Vessel buyback	0	not found evidence of subsidy
733	Asia	Hong Kong	C3	Ambiguous	Rural fisher communities	0	not found evidence of subsidy
746	Asia	India	A1	Beneficial	Fisheries mangt.	52122688.5	Reported
747	Asia	India	A2	Beneficial	Fishery R&D	26710263.24	Reported
748	Asia	India	A3	Beneficial	MPAs	4127834.913	Modeled
749	Asia	India	B1	Capacity-enhancing	Boat constsruct. & renov.	8531208.046	Reported
750	Asia	India	B2	Capacity-enhancing	Fisheries dev. projects	159275.6736	Reported
751	Asia	India	B3	Capacity-enhancing	Fishing port develop.	10530705.02	Reported
752	Asia	India	B4	Capacity-enhancing	Markt. & storage infrast.	2762127.639	Reported
753	Asia	India	B5	Capacity-enhancing	Tax exemption	45961256.01	Modeled
754	Asia	India	B6	Capacity-enhancing	Fishing access	15971345.57	Modeled
1890	Asia	India	B7	Capacity-enhancing	Fuel subsidies	90487776.48	Reported
755	Asia	India	C1	Ambiguous	Fisher assistance	8120990.291	Reported
756	Asia	India	C2	Ambiguous	Vessel buyback	0	not found evidence of subsidy
757	Asia	India	C3	Ambiguous	Rural fisher communities	11272695.27	Modeled
758	Asia	Indonesia	A1	Beneficial	Fisheries mangt.	210754701.2	Reported
759	Asia	Indonesia	A2	Beneficial	Fishery R&D	56386451.51	Reported
760	Asia	Indonesia	A3	Beneficial	MPAs	41431606.13	Modeled
761	Asia	Indonesia	B1	Capacity-enhancing	Boat constsruct. & renov.	66744946.25	Reported
762	Asia	Indonesia	B2	Capacity-enhancing	Fisheries dev. projects	91542906.4	Reported
763	Asia	Indonesia	B3	Capacity-enhancing	Fishing port develop.	26823464.5	Reported
764	Asia	Indonesia	B4	Capacity-enhancing	Markt. & storage infrast.	140059127.8	Reported
765	Asia	Indonesia	B5	Capacity-enhancing	Tax exemption	98477275.81	Modeled
766	Asia	Indonesia	B6	Capacity-enhancing	Fishing access	1019127.28	Modeled
1891	Asia	Indonesia	B7	Capacity-enhancing	Fuel subsidies	141322801.1	Reported
767	Asia	Indonesia	C1	Ambiguous	Fisher assistance	4680451.016	Reported
768	Asia	Indonesia	C2	Ambiguous	Vessel buyback	0	not found evidence of subsidy
769	Asia	Indonesia	C3	Ambiguous	Rural fisher communities	56310415.98	Reported
770	Asia	Iran	A1	Beneficial	Fisheries mangt.	67491230.07	Modeled
771	Asia	Iran	A2	Beneficial	Fishery R&D	15813395.21	Modeled
772	Asia	Iran	A3	Beneficial	MPAs	5544576.344	Modeled
773	Asia	Iran	B1	Capacity-enhancing	Boat constsruct. & renov.	9696722.097	Modeled
774	Asia	Iran	B2	Capacity-enhancing	Fisheries dev. projects	130138.9601	Reported
775	Asia	Iran	B3	Capacity-enhancing	Fishing port develop.	0	not found evidence of subsidy
776	Asia	Iran	B4	Capacity-enhancing	Markt. & storage infrast.	21784141.57	Modeled
777	Asia	Iran	B5	Capacity-enhancing	Tax exemption	0	not found evidence of subsidy
778	Asia	Iran	B6	Capacity-enhancing	Fishing access	3609634.32	Modeled
1892	Asia	Iran	B7	Capacity-enhancing	Fuel subsidies	0	not found evidence of subsidy
779	Asia	Iran	C1	Ambiguous	Fisher assistance	0	not found evidence of subsidy
780	Asia	Iran	C2	Ambiguous	Vessel buyback	0	not found evidence of subsidy
781	Asia	Iran	C3	Ambiguous	Rural fisher communities	8457798.834	Modeled
782	Asia	Iraq	A1	Beneficial	Fisheries mangt.	617482.2827	Modeled
783	Asia	Iraq	A2	Beneficial	Fishery R&D	0	not found evidence of subsidy
784	Asia	Iraq	A3	Beneficial	MPAs	0	not found evidence of subsidy
785	Asia	Iraq	B1	Capacity-enhancing	Boat constsruct. & renov.	0	not found evidence of subsidy
786	Asia	Iraq	B2	Capacity-enhancing	Fisheries dev. projects	0	not found evidence of subsidy
787	Asia	Iraq	B3	Capacity-enhancing	Fishing port develop.	0	not found evidence of subsidy
788	Asia	Iraq	B4	Capacity-enhancing	Markt. & storage infrast.	0	not found evidence of subsidy
789	Asia	Iraq	B5	Capacity-enhancing	Tax exemption	0	not found evidence of subsidy
790	Asia	Iraq	B6	Capacity-enhancing	Fishing access	454381.89	Modeled
1893	Asia	Iraq	B7	Capacity-enhancing	Fuel subsidies	0	not found evidence of subsidy
791	Asia	Iraq	C1	Ambiguous	Fisher assistance	0	not found evidence of subsidy
792	Asia	Iraq	C2	Ambiguous	Vessel buyback	0	not found evidence of subsidy
793	Asia	Iraq	C3	Ambiguous	Rural fisher communities	0	not found evidence of subsidy
806	Asia	Israel	A1	Beneficial	Fisheries mangt.	809638.8608	Modeled
807	Asia	Israel	A2	Beneficial	Fishery R&D	189700.7843	Modeled
808	Asia	Israel	A3	Beneficial	MPAs	485400.2559	Modeled
809	Asia	Israel	B1	Capacity-enhancing	Boat constsruct. & renov.	108106.9553	Modeled
810	Asia	Israel	B2	Capacity-enhancing	Fisheries dev. projects	0	not found evidence of subsidy
811	Asia	Israel	B3	Capacity-enhancing	Fishing port develop.	0	not found evidence of subsidy
812	Asia	Israel	B4	Capacity-enhancing	Markt. & storage infrast.	0	not found evidence of subsidy
813	Asia	Israel	B5	Capacity-enhancing	Tax exemption	0	not found evidence of subsidy
814	Asia	Israel	B6	Capacity-enhancing	Fishing access	0	not found evidence of subsidy
1895	Asia	Israel	B7	Capacity-enhancing	Fuel subsidies	0	not found evidence of subsidy
815	Asia	Israel	C1	Ambiguous	Fisher assistance	0	not found evidence of subsidy
816	Asia	Israel	C2	Ambiguous	Vessel buyback	0	not found evidence of subsidy
817	Asia	Israel	C3	Ambiguous	Rural fisher communities	0	not found evidence of subsidy
854	Asia	Japan	A1	Beneficial	Fisheries mangt.	345674903.4	Reported
855	Asia	Japan	A2	Beneficial	Fishery R&D	160089659.9	Reported
856	Asia	Japan	A3	Beneficial	MPAs	28316872.91	Modeled
857	Asia	Japan	B1	Capacity-enhancing	Boat constsruct. & renov.	146739219.3	Modeled
858	Asia	Japan	B2	Capacity-enhancing	Fisheries dev. projects	20731419.18	Reported
859	Asia	Japan	B3	Capacity-enhancing	Fishing port develop.	659197308.7	Reported
860	Asia	Japan	B4	Capacity-enhancing	Markt. & storage infrast.	28454674.41	Reported
861	Asia	Japan	B5	Capacity-enhancing	Tax exemption	510935602.7	Modeled
862	Asia	Japan	B6	Capacity-enhancing	Fishing access	112772067.1	Modeled
1899	Asia	Japan	B7	Capacity-enhancing	Fuel subsidies	631740242.5	Modeled
863	Asia	Japan	C1	Ambiguous	Fisher assistance	75917356.22	Reported
864	Asia	Japan	C2	Ambiguous	Vessel buyback	106928139.9	Modeled
865	Asia	Japan	C3	Ambiguous	Rural fisher communities	32345071.11	Reported
866	Asia	Jordan	A1	Beneficial	Fisheries mangt.	105387.0716	Modeled
867	Asia	Jordan	A2	Beneficial	Fishery R&D	0	not found evidence of subsidy
868	Asia	Jordan	A3	Beneficial	MPAs	0	not found evidence of subsidy
869	Asia	Jordan	B1	Capacity-enhancing	Boat constsruct. & renov.	0	not found evidence of subsidy
870	Asia	Jordan	B2	Capacity-enhancing	Fisheries dev. projects	41621.64651	Modeled
871	Asia	Jordan	B3	Capacity-enhancing	Fishing port develop.	0	not found evidence of subsidy
872	Asia	Jordan	B4	Capacity-enhancing	Markt. & storage infrast.	0	not found evidence of subsidy
873	Asia	Jordan	B5	Capacity-enhancing	Tax exemption	0	not found evidence of subsidy
874	Asia	Jordan	B6	Capacity-enhancing	Fishing access	0	not found evidence of subsidy
1900	Asia	Jordan	B7	Capacity-enhancing	Fuel subsidies	0	not found evidence of subsidy
875	Asia	Jordan	C1	Ambiguous	Fisher assistance	0	not found evidence of subsidy
876	Asia	Jordan	C2	Ambiguous	Vessel buyback	0	not found evidence of subsidy
877	Asia	Jordan	C3	Ambiguous	Rural fisher communities	0	not found evidence of subsidy
890	Asia	Korea D P Rp	A1	Beneficial	Fisheries mangt.	10400164.62	Modeled
891	Asia	Korea D P Rp	A2	Beneficial	Fishery R&D	0	not found evidence of subsidy
892	Asia	Korea D P Rp	A3	Beneficial	MPAs	0	not found evidence of subsidy
893	Asia	Korea D P Rp	B1	Capacity-enhancing	Boat constsruct. & renov.	0	not found evidence of subsidy
894	Asia	Korea D P Rp	B2	Capacity-enhancing	Fisheries dev. projects	0	not found evidence of subsidy
895	Asia	Korea D P Rp	B3	Capacity-enhancing	Fishing port develop.	0	not found evidence of subsidy
896	Asia	Korea D P Rp	B4	Capacity-enhancing	Markt. & storage infrast.	0	not found evidence of subsidy
897	Asia	Korea D P Rp	B5	Capacity-enhancing	Tax exemption	0	not found evidence of subsidy
898	Asia	Korea D P Rp	B6	Capacity-enhancing	Fishing access	975586.68	Modeled
1902	Asia	Korea D P Rp	B7	Capacity-enhancing	Fuel subsidies	0	not found evidence of subsidy
899	Asia	Korea D P Rp	C1	Ambiguous	Fisher assistance	0	not found evidence of subsidy
900	Asia	Korea D P Rp	C2	Ambiguous	Vessel buyback	0	not found evidence of subsidy
901	Asia	Korea D P Rp	C3	Ambiguous	Rural fisher communities	0	not found evidence of subsidy
902	Asia	Korea Rep	A1	Beneficial	Fisheries mangt.	1177574425	Reported
903	Asia	Korea Rep	A2	Beneficial	Fishery R&D	457516062.9	Reported
904	Asia	Korea Rep	A3	Beneficial	MPAs	0	not found evidence of subsidy
905	Asia	Korea Rep	B1	Capacity-enhancing	Boat constsruct. & renov.	45751448.21	Modeled
906	Asia	Korea Rep	B2	Capacity-enhancing	Fisheries dev. projects	131658318.6	Reported
907	Asia	Korea Rep	B3	Capacity-enhancing	Fishing port develop.	231798842.7	Reported
908	Asia	Korea Rep	B4	Capacity-enhancing	Markt. & storage infrast.	477334712.3	Reported
909	Asia	Korea Rep	B5	Capacity-enhancing	Tax exemption	9013873.76	Reported
910	Asia	Korea Rep	B6	Capacity-enhancing	Fishing access	0	not found evidence of subsidy
1903	Asia	Korea Rep	B7	Capacity-enhancing	Fuel subsidies	604031262.9	Modeled
911	Asia	Korea Rep	C1	Ambiguous	Fisher assistance	4800088.96	Reported
912	Asia	Korea Rep	C2	Ambiguous	Vessel buyback	33338852.96	Modeled
913	Asia	Korea Rep	C3	Ambiguous	Rural fisher communities	12132870.4	Reported
914	Asia	Kuwait	A1	Beneficial	Fisheries mangt.	6410762.503	Modeled
915	Asia	Kuwait	A2	Beneficial	Fishery R&D	1502060.652	Modeled
916	Asia	Kuwait	A3	Beneficial	MPAs	237044.8721	Modeled
917	Asia	Kuwait	B1	Capacity-enhancing	Boat constsruct. & renov.	785523.3078	Modeled
918	Asia	Kuwait	B2	Capacity-enhancing	Fisheries dev. projects	0	not found evidence of subsidy
919	Asia	Kuwait	B3	Capacity-enhancing	Fishing port develop.	0	not found evidence of subsidy
920	Asia	Kuwait	B4	Capacity-enhancing	Markt. & storage infrast.	1764715.001	Modeled
921	Asia	Kuwait	B5	Capacity-enhancing	Tax exemption	0	not found evidence of subsidy
922	Asia	Kuwait	B6	Capacity-enhancing	Fishing access	0	not found evidence of subsidy
1904	Asia	Kuwait	B7	Capacity-enhancing	Fuel subsidies	0	not found evidence of subsidy
923	Asia	Kuwait	C1	Ambiguous	Fisher assistance	0	not found evidence of subsidy
924	Asia	Kuwait	C2	Ambiguous	Vessel buyback	0	not found evidence of subsidy
925	Asia	Kuwait	C3	Ambiguous	Rural fisher communities	0	not found evidence of subsidy
926	Asia	Lebanon	A1	Beneficial	Fisheries mangt.	914696.4243	Modeled
927	Asia	Lebanon	A2	Beneficial	Fishery R&D	0	not found evidence of subsidy
928	Asia	Lebanon	A3	Beneficial	MPAs	705793.2829	Modeled
929	Asia	Lebanon	B1	Capacity-enhancing	Boat constsruct. & renov.	0	not found evidence of subsidy
930	Asia	Lebanon	B2	Capacity-enhancing	Fisheries dev. projects	361250.8703	Modeled
931	Asia	Lebanon	B3	Capacity-enhancing	Fishing port develop.	0	not found evidence of subsidy
932	Asia	Lebanon	B4	Capacity-enhancing	Markt. & storage infrast.	0	not found evidence of subsidy
933	Asia	Lebanon	B5	Capacity-enhancing	Tax exemption	0	not found evidence of subsidy
934	Asia	Lebanon	B6	Capacity-enhancing	Fishing access	4074.62	Modeled
1905	Asia	Lebanon	B7	Capacity-enhancing	Fuel subsidies	0	not found evidence of subsidy
935	Asia	Lebanon	C1	Ambiguous	Fisher assistance	0	not found evidence of subsidy
936	Asia	Lebanon	C2	Ambiguous	Vessel buyback	0	not found evidence of subsidy
937	Asia	Lebanon	C3	Ambiguous	Rural fisher communities	0	not found evidence of subsidy
998	Asia	Malaysia	A1	Beneficial	Fisheries mangt.	45873348.99	Reported
999	Asia	Malaysia	A2	Beneficial	Fishery R&D	6499537.441	Reported
1000	Asia	Malaysia	A3	Beneficial	MPAs	8206086.762	Modeled
1001	Asia	Malaysia	B1	Capacity-enhancing	Boat constsruct. & renov.	48890373.63	Modeled
1002	Asia	Malaysia	B2	Capacity-enhancing	Fisheries dev. projects	60242002.23	Reported
1003	Asia	Malaysia	B3	Capacity-enhancing	Fishing port develop.	4141147.143	Reported
1004	Asia	Malaysia	B4	Capacity-enhancing	Markt. & storage infrast.	109834520.4	Modeled
1005	Asia	Malaysia	B5	Capacity-enhancing	Tax exemption	170232829.6	Modeled
1006	Asia	Malaysia	B6	Capacity-enhancing	Fishing access	3849380.43	Modeled
1911	Asia	Malaysia	B7	Capacity-enhancing	Fuel subsidies	74825408.33	Reported
1007	Asia	Malaysia	C1	Ambiguous	Fisher assistance	62847934.94	Reported
1008	Asia	Malaysia	C2	Ambiguous	Vessel buyback	0	not found evidence of subsidy
1009	Asia	Malaysia	C3	Ambiguous	Rural fisher communities	0	not found evidence of subsidy
1010	Asia	Maldives	A1	Beneficial	Fisheries mangt.	12135686.56	Modeled
1011	Asia	Maldives	A2	Beneficial	Fishery R&D	2843427.324	Modeled
1012	Asia	Maldives	A3	Beneficial	MPAs	5904549.878	Modeled
1013	Asia	Maldives	B1	Capacity-enhancing	Boat constsruct. & renov.	0	not found evidence of subsidy
1014	Asia	Maldives	B2	Capacity-enhancing	Fisheries dev. projects	4800934.228	Modeled
1015	Asia	Maldives	B3	Capacity-enhancing	Fishing port develop.	2796989.248	Modeled
1016	Asia	Maldives	B4	Capacity-enhancing	Markt. & storage infrast.	3646461.464	Modeled
1017	Asia	Maldives	B5	Capacity-enhancing	Tax exemption	0	not found evidence of subsidy
1018	Asia	Maldives	B6	Capacity-enhancing	Fishing access	0	not found evidence of subsidy
1912	Asia	Maldives	B7	Capacity-enhancing	Fuel subsidies	17437887.06	Modeled
1019	Asia	Maldives	C1	Ambiguous	Fisher assistance	0	not found evidence of subsidy
1020	Asia	Maldives	C2	Ambiguous	Vessel buyback	0	not found evidence of subsidy
1021	Asia	Maldives	C3	Ambiguous	Rural fisher communities	0	not found evidence of subsidy
204	Asia	Myanmar	A1	Beneficial	Fisheries mangt.	3827487.505	Reported
205	Asia	Myanmar	A2	Beneficial	Fishery R&D	10621182.25	Modeled
206	Asia	Myanmar	A3	Beneficial	MPAs	618349.5365	Modeled
207	Asia	Myanmar	B1	Capacity-enhancing	Boat constsruct. & renov.	0	not found evidence of subsidy
208	Asia	Myanmar	B2	Capacity-enhancing	Fisheries dev. projects	3566126.393	Reported
209	Asia	Myanmar	B3	Capacity-enhancing	Fishing port develop.	0	not found evidence of subsidy
210	Asia	Myanmar	B4	Capacity-enhancing	Markt. & storage infrast.	103983563.2	Modeled
211	Asia	Myanmar	B5	Capacity-enhancing	Tax exemption	0	not found evidence of subsidy
212	Asia	Myanmar	B6	Capacity-enhancing	Fishing access	0	not found evidence of subsidy
1845	Asia	Myanmar	B7	Capacity-enhancing	Fuel subsidies	0	not found evidence of subsidy
213	Asia	Myanmar	C1	Ambiguous	Fisher assistance	115497.8661	Reported
214	Asia	Myanmar	C2	Ambiguous	Vessel buyback	0	not found evidence of subsidy
215	Asia	Myanmar	C3	Ambiguous	Rural fisher communities	5464371.635	Modeled
1107	Asia	Oman	A1	Beneficial	Fisheries mangt.	49316872.12	Modeled
1108	Asia	Oman	A2	Beneficial	Fishery R&D	11555089.28	Modeled
1109	Asia	Oman	A3	Beneficial	MPAs	1058771.541	Modeled
1110	Asia	Oman	B1	Capacity-enhancing	Boat constsruct. & renov.	6597281.969	Modeled
1111	Asia	Oman	B2	Capacity-enhancing	Fisheries dev. projects	19513477.68	Modeled
1112	Asia	Oman	B3	Capacity-enhancing	Fishing port develop.	11368409.7	Modeled
1113	Asia	Oman	B4	Capacity-enhancing	Markt. & storage infrast.	14821103.77	Modeled
1114	Asia	Oman	B5	Capacity-enhancing	Tax exemption	0	not found evidence of subsidy
1115	Asia	Oman	B6	Capacity-enhancing	Fishing access	191570.48	Modeled
1920	Asia	Oman	B7	Capacity-enhancing	Fuel subsidies	32075590.7	Modeled
1116	Asia	Oman	C1	Ambiguous	Fisher assistance	0	not found evidence of subsidy
1117	Asia	Oman	C2	Ambiguous	Vessel buyback	0	not found evidence of subsidy
1118	Asia	Oman	C3	Ambiguous	Rural fisher communities	6180242.723	Modeled
1251	Asia	Pakistan	A1	Beneficial	Fisheries mangt.	54989948.76	Modeled
1252	Asia	Pakistan	A2	Beneficial	Fishery R&D	4440868.199	Modeled
1253	Asia	Pakistan	A3	Beneficial	MPAs	1312712.304	Modeled
1254	Asia	Pakistan	B1	Capacity-enhancing	Boat constsruct. & renov.	4662151.391	Modeled
1255	Asia	Pakistan	B2	Capacity-enhancing	Fisheries dev. projects	55003924.76	Modeled
1256	Asia	Pakistan	B3	Capacity-enhancing	Fishing port develop.	0	not found evidence of subsidy
1257	Asia	Pakistan	B4	Capacity-enhancing	Markt. & storage infrast.	77756610.46	Modeled
1258	Asia	Pakistan	B5	Capacity-enhancing	Tax exemption	0	not found evidence of subsidy
1259	Asia	Pakistan	B6	Capacity-enhancing	Fishing access	467245.44	Modeled
1932	Asia	Pakistan	B7	Capacity-enhancing	Fuel subsidies	0	not found evidence of subsidy
1260	Asia	Pakistan	C1	Ambiguous	Fisher assistance	8910808.828	Modeled
1261	Asia	Pakistan	C2	Ambiguous	Vessel buyback	0	not found evidence of subsidy
1262	Asia	Pakistan	C3	Ambiguous	Rural fisher communities	2284731.929	Modeled
1299	Asia	Philippines	A1	Beneficial	Fisheries mangt.	1250295.514	Reported
1300	Asia	Philippines	A2	Beneficial	Fishery R&D	11836904.69	Modeled
1301	Asia	Philippines	A3	Beneficial	MPAs	27904234.65	Modeled
1302	Asia	Philippines	B1	Capacity-enhancing	Boat constsruct. & renov.	13928267.81	Modeled
1303	Asia	Philippines	B2	Capacity-enhancing	Fisheries dev. projects	2984547.163	Reported
1304	Asia	Philippines	B3	Capacity-enhancing	Fishing port develop.	0	not found evidence of subsidy
1305	Asia	Philippines	B4	Capacity-enhancing	Markt. & storage infrast.	33394.59952	Reported
1306	Asia	Philippines	B5	Capacity-enhancing	Tax exemption	27367791.54	Modeled
1307	Asia	Philippines	B6	Capacity-enhancing	Fishing access	8652193.27	Modeled
1936	Asia	Philippines	B7	Capacity-enhancing	Fuel subsidies	86620873.61	Modeled
1308	Asia	Philippines	C1	Ambiguous	Fisher assistance	6431.433215	Reported
1309	Asia	Philippines	C2	Ambiguous	Vessel buyback	0	not found evidence of subsidy
1310	Asia	Philippines	C3	Ambiguous	Rural fisher communities	6089834.888	Modeled
1359	Asia	Qatar	A1	Beneficial	Fisheries mangt.	18936885.99	Modeled
1360	Asia	Qatar	A2	Beneficial	Fishery R&D	0	not found evidence of subsidy
1361	Asia	Qatar	A3	Beneficial	MPAs	295127.1652	Modeled
1362	Asia	Qatar	B1	Capacity-enhancing	Boat constsruct. & renov.	0	not found evidence of subsidy
1363	Asia	Qatar	B2	Capacity-enhancing	Fisheries dev. projects	0	not found evidence of subsidy
1364	Asia	Qatar	B3	Capacity-enhancing	Fishing port develop.	0	not found evidence of subsidy
1365	Asia	Qatar	B4	Capacity-enhancing	Markt. & storage infrast.	5670503.101	Modeled
1366	Asia	Qatar	B5	Capacity-enhancing	Tax exemption	0	not found evidence of subsidy
1367	Asia	Qatar	B6	Capacity-enhancing	Fishing access	0	not found evidence of subsidy
1941	Asia	Qatar	B7	Capacity-enhancing	Fuel subsidies	0	not found evidence of subsidy
1368	Asia	Qatar	C1	Ambiguous	Fisher assistance	1688841.26	Modeled
1369	Asia	Qatar	C2	Ambiguous	Vessel buyback	0	not found evidence of subsidy
1370	Asia	Qatar	C3	Ambiguous	Rural fisher communities	0	not found evidence of subsidy
1443	Asia	Saudi Arabia	A1	Beneficial	Fisheries mangt.	30694138.66	Modeled
1444	Asia	Saudi Arabia	A2	Beneficial	Fishery R&D	7191727.647	Modeled
1445	Asia	Saudi Arabia	A3	Beneficial	MPAs	1526504.565	Modeled
1446	Asia	Saudi Arabia	B1	Capacity-enhancing	Boat constsruct. & renov.	4262127.931	Modeled
1447	Asia	Saudi Arabia	B2	Capacity-enhancing	Fisheries dev. projects	12606545.94	Modeled
1448	Asia	Saudi Arabia	B3	Capacity-enhancing	Fishing port develop.	0	not found evidence of subsidy
1449	Asia	Saudi Arabia	B4	Capacity-enhancing	Markt. & storage infrast.	0	not found evidence of subsidy
1450	Asia	Saudi Arabia	B5	Capacity-enhancing	Tax exemption	0	not found evidence of subsidy
1451	Asia	Saudi Arabia	B6	Capacity-enhancing	Fishing access	846553.32	Modeled
1948	Asia	Saudi Arabia	B7	Capacity-enhancing	Fuel subsidies	0	not found evidence of subsidy
1452	Asia	Saudi Arabia	C1	Ambiguous	Fisher assistance	0	not found evidence of subsidy
1453	Asia	Saudi Arabia	C2	Ambiguous	Vessel buyback	0	not found evidence of subsidy
1454	Asia	Saudi Arabia	C3	Ambiguous	Rural fisher communities	3846497.537	Modeled
1491	Asia	Singapore	A1	Beneficial	Fisheries mangt.	713110.3625	Modeled
1492	Asia	Singapore	A2	Beneficial	Fishery R&D	0	not found evidence of subsidy
1493	Asia	Singapore	A3	Beneficial	MPAs	37964.82016	Modeled
1494	Asia	Singapore	B1	Capacity-enhancing	Boat constsruct. & renov.	0	not found evidence of subsidy
1495	Asia	Singapore	B2	Capacity-enhancing	Fisheries dev. projects	0	not found evidence of subsidy
1496	Asia	Singapore	B3	Capacity-enhancing	Fishing port develop.	0	not found evidence of subsidy
1497	Asia	Singapore	B4	Capacity-enhancing	Markt. & storage infrast.	0	not found evidence of subsidy
1498	Asia	Singapore	B5	Capacity-enhancing	Tax exemption	0	not found evidence of subsidy
1499	Asia	Singapore	B6	Capacity-enhancing	Fishing access	55432.35	Modeled
1952	Asia	Singapore	B7	Capacity-enhancing	Fuel subsidies	0	not found evidence of subsidy
1500	Asia	Singapore	C1	Ambiguous	Fisher assistance	0	not found evidence of subsidy
1501	Asia	Singapore	C2	Ambiguous	Vessel buyback	0	not found evidence of subsidy
1502	Asia	Singapore	C3	Ambiguous	Rural fisher communities	0	not found evidence of subsidy
276	Asia	Sri Lanka	A1	Beneficial	Fisheries mangt.	5014719.851	Reported
277	Asia	Sri Lanka	A2	Beneficial	Fishery R&D	1889334.72	Reported
278	Asia	Sri Lanka	A3	Beneficial	MPAs	1198161.813	Modeled
279	Asia	Sri Lanka	B1	Capacity-enhancing	Boat constsruct. & renov.	4428128.25	Reported
280	Asia	Sri Lanka	B2	Capacity-enhancing	Fisheries dev. projects	12475061.17	Reported
281	Asia	Sri Lanka	B3	Capacity-enhancing	Fishing port develop.	17887801.28	Reported
282	Asia	Sri Lanka	B4	Capacity-enhancing	Markt. & storage infrast.	559610.4478	Reported
283	Asia	Sri Lanka	B5	Capacity-enhancing	Tax exemption	31619903.22	Modeled
284	Asia	Sri Lanka	B6	Capacity-enhancing	Fishing access	1512494.77	Modeled
1851	Asia	Sri Lanka	B7	Capacity-enhancing	Fuel subsidies	32800950	Reported
285	Asia	Sri Lanka	C1	Ambiguous	Fisher assistance	239038.527	Reported
286	Asia	Sri Lanka	C2	Ambiguous	Vessel buyback	0	not found evidence of subsidy
287	Asia	Sri Lanka	C3	Ambiguous	Rural fisher communities	1312038	Reported
1599	Asia	Syria	A1	Beneficial	Fisheries mangt.	605688.8588	Modeled
1600	Asia	Syria	A2	Beneficial	Fishery R&D	0	not found evidence of subsidy
1601	Asia	Syria	A3	Beneficial	MPAs	0	not found evidence of subsidy
1602	Asia	Syria	B1	Capacity-enhancing	Boat constsruct. & renov.	0	not found evidence of subsidy
1603	Asia	Syria	B2	Capacity-enhancing	Fisheries dev. projects	0	not found evidence of subsidy
1604	Asia	Syria	B3	Capacity-enhancing	Fishing port develop.	0	not found evidence of subsidy
1605	Asia	Syria	B4	Capacity-enhancing	Markt. & storage infrast.	0	not found evidence of subsidy
1606	Asia	Syria	B5	Capacity-enhancing	Tax exemption	0	not found evidence of subsidy
1607	Asia	Syria	B6	Capacity-enhancing	Fishing access	0	not found evidence of subsidy
1961	Asia	Syria	B7	Capacity-enhancing	Fuel subsidies	0	not found evidence of subsidy
1608	Asia	Syria	C1	Ambiguous	Fisher assistance	0	not found evidence of subsidy
1609	Asia	Syria	C2	Ambiguous	Vessel buyback	0	not found evidence of subsidy
1610	Asia	Syria	C3	Ambiguous	Rural fisher communities	0	not found evidence of subsidy
313	Asia	Taiwan	A1	Beneficial	Fisheries mangt.	52202342.22	Modeled
314	Asia	Taiwan	A2	Beneficial	Fishery R&D	12231163.48	Modeled
315	Asia	Taiwan	A3	Beneficial	MPAs	4157082.083	Modeled
316	Asia	Taiwan	B1	Capacity-enhancing	Boat constsruct. & renov.	18304461.44	Modeled
317	Asia	Taiwan	B2	Capacity-enhancing	Fisheries dev. projects	0	not found evidence of subsidy
318	Asia	Taiwan	B3	Capacity-enhancing	Fishing port develop.	31542174.19	Modeled
319	Asia	Taiwan	B4	Capacity-enhancing	Markt. & storage infrast.	41121832.25	Modeled
320	Asia	Taiwan	B5	Capacity-enhancing	Tax exemption	0	not found evidence of subsidy
321	Asia	Taiwan	B6	Capacity-enhancing	Fishing access	24497938.6	Modeled
1854	Asia	Taiwan	B7	Capacity-enhancing	Fuel subsidies	592949908.3	Modeled
322	Asia	Taiwan	C1	Ambiguous	Fisher assistance	1850922.197	Reported
323	Asia	Taiwan	C2	Ambiguous	Vessel buyback	7720655.777	Reported
324	Asia	Taiwan	C3	Ambiguous	Rural fisher communities	0	not found evidence of subsidy
1611	Asia	Thailand	A1	Beneficial	Fisheries mangt.	66405473.16	Reported
1612	Asia	Thailand	A2	Beneficial	Fishery R&D	1840743.56	Reported
1613	Asia	Thailand	A3	Beneficial	MPAs	5551335.739	Modeled
1614	Asia	Thailand	B1	Capacity-enhancing	Boat constsruct. & renov.	4562539.203	Reported
1615	Asia	Thailand	B2	Capacity-enhancing	Fisheries dev. projects	756991.1976	Reported
1616	Asia	Thailand	B3	Capacity-enhancing	Fishing port develop.	160610126.6	Modeled
1617	Asia	Thailand	B4	Capacity-enhancing	Markt. & storage infrast.	34536270.78	Reported
1618	Asia	Thailand	B5	Capacity-enhancing	Tax exemption	324532515.3	Modeled
1619	Asia	Thailand	B6	Capacity-enhancing	Fishing access	292468417.5	Modeled
1962	Asia	Thailand	B7	Capacity-enhancing	Fuel subsidies	251385951.7	Modeled
1620	Asia	Thailand	C1	Ambiguous	Fisher assistance	907874.3592	Reported
1621	Asia	Thailand	C2	Ambiguous	Vessel buyback	3260958.378	Reported
1622	Asia	Thailand	C3	Ambiguous	Rural fisher communities	2229412.452	Reported
1347	Asia	Timor Leste	A1	Beneficial	Fisheries mangt.	729505.6968	Modeled
1348	Asia	Timor Leste	A2	Beneficial	Fishery R&D	0	not found evidence of subsidy
1349	Asia	Timor Leste	A3	Beneficial	MPAs	0	not found evidence of subsidy
1350	Asia	Timor Leste	B1	Capacity-enhancing	Boat constsruct. & renov.	0	not found evidence of subsidy
1351	Asia	Timor Leste	B2	Capacity-enhancing	Fisheries dev. projects	0	not found evidence of subsidy
1352	Asia	Timor Leste	B3	Capacity-enhancing	Fishing port develop.	0	not found evidence of subsidy
1353	Asia	Timor Leste	B4	Capacity-enhancing	Markt. & storage infrast.	0	not found evidence of subsidy
1354	Asia	Timor Leste	B5	Capacity-enhancing	Tax exemption	0	not found evidence of subsidy
1355	Asia	Timor Leste	B6	Capacity-enhancing	Fishing access	0	not found evidence of subsidy
1940	Asia	Timor Leste	B7	Capacity-enhancing	Fuel subsidies	0	not found evidence of subsidy
1356	Asia	Timor Leste	C1	Ambiguous	Fisher assistance	0	not found evidence of subsidy
1357	Asia	Timor Leste	C2	Ambiguous	Vessel buyback	0	not found evidence of subsidy
1358	Asia	Timor Leste	C3	Ambiguous	Rural fisher communities	0	not found evidence of subsidy
1683	Asia	Turkey	A1	Beneficial	Fisheries mangt.	36440721.89	Reported
1684	Asia	Turkey	A2	Beneficial	Fishery R&D	2681535.788	Reported
1685	Asia	Turkey	A3	Beneficial	MPAs	572203.5561	Modeled
1686	Asia	Turkey	B1	Capacity-enhancing	Boat constsruct. & renov.	0	not found evidence of subsidy
1687	Asia	Turkey	B2	Capacity-enhancing	Fisheries dev. projects	8315119.359	Reported
1688	Asia	Turkey	B3	Capacity-enhancing	Fishing port develop.	0	not found evidence of subsidy
1689	Asia	Turkey	B4	Capacity-enhancing	Markt. & storage infrast.	22586347.38	Modeled
1690	Asia	Turkey	B5	Capacity-enhancing	Tax exemption	0	not found evidence of subsidy
1691	Asia	Turkey	B6	Capacity-enhancing	Fishing access	2431707.74	Modeled
1968	Asia	Turkey	B7	Capacity-enhancing	Fuel subsidies	52629187.96	Reported
1692	Asia	Turkey	C1	Ambiguous	Fisher assistance	0	not found evidence of subsidy
1693	Asia	Turkey	C2	Ambiguous	Vessel buyback	14828655.02	Reported
1694	Asia	Turkey	C3	Ambiguous	Rural fisher communities	8815496.399	Modeled
1659	Asia	Untd Arab Em	A1	Beneficial	Fisheries mangt.	27294577.14	Modeled
1660	Asia	Untd Arab Em	A2	Beneficial	Fishery R&D	6395200.308	Modeled
1661	Asia	Untd Arab Em	A3	Beneficial	MPAs	4342666.708	Modeled
1662	Asia	Untd Arab Em	B1	Capacity-enhancing	Boat constsruct. & renov.	3826540.782	Modeled
1663	Asia	Untd Arab Em	B2	Capacity-enhancing	Fisheries dev. projects	0	not found evidence of subsidy
1664	Asia	Untd Arab Em	B3	Capacity-enhancing	Fishing port develop.	0	not found evidence of subsidy
1665	Asia	Untd Arab Em	B4	Capacity-enhancing	Markt. & storage infrast.	0	not found evidence of subsidy
1666	Asia	Untd Arab Em	B5	Capacity-enhancing	Tax exemption	0	not found evidence of subsidy
1667	Asia	Untd Arab Em	B6	Capacity-enhancing	Fishing access	1029802.24	Modeled
1966	Asia	Untd Arab Em	B7	Capacity-enhancing	Fuel subsidies	0	not found evidence of subsidy
1668	Asia	Untd Arab Em	C1	Ambiguous	Fisher assistance	0	not found evidence of subsidy
1669	Asia	Untd Arab Em	C2	Ambiguous	Vessel buyback	0	not found evidence of subsidy
1670	Asia	Untd Arab Em	C3	Ambiguous	Rural fisher communities	0	not found evidence of subsidy
1503	Asia	Viet Nam	A1	Beneficial	Fisheries mangt.	188797971.8	Modeled
1504	Asia	Viet Nam	A2	Beneficial	Fishery R&D	15246911.99	Modeled
1505	Asia	Viet Nam	A3	Beneficial	MPAs	9781832.868	Modeled
1506	Asia	Viet Nam	B1	Capacity-enhancing	Boat constsruct. & renov.	15967175.75	Modeled
1507	Asia	Viet Nam	B2	Capacity-enhancing	Fisheries dev. projects	8300468.702	Reported
1508	Asia	Viet Nam	B3	Capacity-enhancing	Fishing port develop.	15832740	Reported
1509	Asia	Viet Nam	B4	Capacity-enhancing	Markt. & storage infrast.	266304836.8	Modeled
1510	Asia	Viet Nam	B5	Capacity-enhancing	Tax exemption	31374061.96	Modeled
1511	Asia	Viet Nam	B6	Capacity-enhancing	Fishing access	74267.13	Modeled
1953	Asia	Viet Nam	B7	Capacity-enhancing	Fuel subsidies	0	not found evidence of subsidy
1512	Asia	Viet Nam	C1	Ambiguous	Fisher assistance	30518196.15	Modeled
1513	Asia	Viet Nam	C2	Ambiguous	Vessel buyback	0	not found evidence of subsidy
1514	Asia	Viet Nam	C3	Ambiguous	Rural fisher communities	7844210.88	Modeled
1804	Asia	Yemen	A1	Beneficial	Fisheries mangt.	38101911.94	Modeled
1805	Asia	Yemen	A2	Beneficial	Fishery R&D	0	not found evidence of subsidy
1806	Asia	Yemen	A3	Beneficial	MPAs	322152.4923	Modeled
1807	Asia	Yemen	B1	Capacity-enhancing	Boat constsruct. & renov.	0	not found evidence of subsidy
1808	Asia	Yemen	B2	Capacity-enhancing	Fisheries dev. projects	39146915.08	Modeled
1809	Asia	Yemen	B3	Capacity-enhancing	Fishing port develop.	0	not found evidence of subsidy
1810	Asia	Yemen	B4	Capacity-enhancing	Markt. & storage infrast.	55340258.72	Modeled
1811	Asia	Yemen	B5	Capacity-enhancing	Tax exemption	6519779.09	Modeled
1812	Asia	Yemen	B6	Capacity-enhancing	Fishing access	4310133.7	Modeled
1978	Asia	Yemen	B7	Capacity-enhancing	Fuel subsidies	37051455.27	Modeled
1813	Asia	Yemen	C1	Ambiguous	Fisher assistance	0	not found evidence of subsidy
1814	Asia	Yemen	C2	Ambiguous	Vessel buyback	0	not found evidence of subsidy
1815	Asia	Yemen	C3	Ambiguous	Rural fisher communities	0	not found evidence of subsidy
0	Europe	Albania	A1	Beneficial	Fisheries mangt.	404279.0098	Modeled
1	Europe	Albania	A2	Beneficial	Fishery R&D	94723.77003	Modeled
2	Europe	Albania	A3	Beneficial	MPAs	1095096.061	Modeled
3	Europe	Albania	B1	Capacity-enhancing	Boat constsruct. & renov.	0	not found evidence of subsidy
4	Europe	Albania	B2	Capacity-enhancing	Fisheries dev. projects	159666.2457	Modeled
5	Europe	Albania	B3	Capacity-enhancing	Fishing port develop.	93020.38965	Modeled
6	Europe	Albania	B4	Capacity-enhancing	Markt. & storage infrast.	121271.566	Modeled
7	Europe	Albania	B5	Capacity-enhancing	Tax exemption	0	not found evidence of subsidy
8	Europe	Albania	B6	Capacity-enhancing	Fishing access	685.47	Modeled
1828	Europe	Albania	B7	Capacity-enhancing	Fuel subsidies	6613050.757	Modeled
9	Europe	Albania	C1	Ambiguous	Fisher assistance	0	not found evidence of subsidy
10	Europe	Albania	C2	Ambiguous	Vessel buyback	0	not found evidence of subsidy
11	Europe	Albania	C3	Ambiguous	Rural fisher communities	0	not found evidence of subsidy
120	Europe	Belgium	A1	Beneficial	Fisheries mangt.	3296561.546	Reported
121	Europe	Belgium	A2	Beneficial	Fishery R&D	496189.7241	Reported
122	Europe	Belgium	A3	Beneficial	MPAs	1757024.727	Modeled
123	Europe	Belgium	B1	Capacity-enhancing	Boat constsruct. & renov.	61226.16941	Reported
124	Europe	Belgium	B2	Capacity-enhancing	Fisheries dev. projects	911650.023	Reported
125	Europe	Belgium	B3	Capacity-enhancing	Fishing port develop.	645794.6053	Reported
126	Europe	Belgium	B4	Capacity-enhancing	Markt. & storage infrast.	338203.845	Reported
127	Europe	Belgium	B5	Capacity-enhancing	Tax exemption	18834978.99	Reported
128	Europe	Belgium	B6	Capacity-enhancing	Fishing access	779750.29	Modeled
1838	Europe	Belgium	B7	Capacity-enhancing	Fuel subsidies	5142150.503	Modeled
129	Europe	Belgium	C1	Ambiguous	Fisher assistance	1305911.342	Modeled
130	Europe	Belgium	C2	Ambiguous	Vessel buyback	1422252.683	Modeled
131	Europe	Belgium	C3	Ambiguous	Rural fisher communities	0	not found evidence of subsidy
132	Europe	Bosnia Herzg	A1	Beneficial	Fisheries mangt.	7849.27132	Modeled
133	Europe	Bosnia Herzg	A2	Beneficial	Fishery R&D	0	not found evidence of subsidy
134	Europe	Bosnia Herzg	A3	Beneficial	MPAs	0	not found evidence of subsidy
135	Europe	Bosnia Herzg	B1	Capacity-enhancing	Boat constsruct. & renov.	0	not found evidence of subsidy
136	Europe	Bosnia Herzg	B2	Capacity-enhancing	Fisheries dev. projects	0	not found evidence of subsidy
137	Europe	Bosnia Herzg	B3	Capacity-enhancing	Fishing port develop.	0	not found evidence of subsidy
138	Europe	Bosnia Herzg	B4	Capacity-enhancing	Markt. & storage infrast.	0	not found evidence of subsidy
139	Europe	Bosnia Herzg	B5	Capacity-enhancing	Tax exemption	0	not found evidence of subsidy
140	Europe	Bosnia Herzg	B6	Capacity-enhancing	Fishing access	0	not found evidence of subsidy
1839	Europe	Bosnia Herzg	B7	Capacity-enhancing	Fuel subsidies	0	not found evidence of subsidy
141	Europe	Bosnia Herzg	C1	Ambiguous	Fisher assistance	0	not found evidence of subsidy
142	Europe	Bosnia Herzg	C2	Ambiguous	Vessel buyback	0	not found evidence of subsidy
143	Europe	Bosnia Herzg	C3	Ambiguous	Rural fisher communities	0	not found evidence of subsidy
192	Europe	Bulgaria	A1	Beneficial	Fisheries mangt.	1891613.495	Modeled
193	Europe	Bulgaria	A2	Beneficial	Fishery R&D	443210.6473	Modeled
194	Europe	Bulgaria	A3	Beneficial	MPAs	5491622.52	Modeled
195	Europe	Bulgaria	B1	Capacity-enhancing	Boat constsruct. & renov.	218338.5888	Modeled
196	Europe	Bulgaria	B2	Capacity-enhancing	Fisheries dev. projects	0	not found evidence of subsidy
197	Europe	Bulgaria	B3	Capacity-enhancing	Fishing port develop.	0	not found evidence of subsidy
198	Europe	Bulgaria	B4	Capacity-enhancing	Markt. & storage infrast.	490507.8935	Modeled
199	Europe	Bulgaria	B5	Capacity-enhancing	Tax exemption	0	not found evidence of subsidy
200	Europe	Bulgaria	B6	Capacity-enhancing	Fishing access	0	not found evidence of subsidy
1844	Europe	Bulgaria	B7	Capacity-enhancing	Fuel subsidies	6787535.747	Modeled
201	Europe	Bulgaria	C1	Ambiguous	Fisher assistance	146087.5612	Modeled
202	Europe	Bulgaria	C2	Ambiguous	Vessel buyback	0	not found evidence of subsidy
203	Europe	Bulgaria	C3	Ambiguous	Rural fisher communities	237051.3383	Modeled
385	Europe	Croatia	A1	Beneficial	Fisheries mangt.	9524970.569	Modeled
386	Europe	Croatia	A2	Beneficial	Fishery R&D	0	not found evidence of subsidy
387	Europe	Croatia	A3	Beneficial	MPAs	30231776.27	Modeled
388	Europe	Croatia	B1	Capacity-enhancing	Boat constsruct. & renov.	0	not found evidence of subsidy
389	Europe	Croatia	B2	Capacity-enhancing	Fisheries dev. projects	3833895.54	Modeled
390	Europe	Croatia	B3	Capacity-enhancing	Fishing port develop.	0	not found evidence of subsidy
391	Europe	Croatia	B4	Capacity-enhancing	Markt. & storage infrast.	0	not found evidence of subsidy
392	Europe	Croatia	B5	Capacity-enhancing	Tax exemption	0	not found evidence of subsidy
393	Europe	Croatia	B6	Capacity-enhancing	Fishing access	50112.97	Modeled
1860	Europe	Croatia	B7	Capacity-enhancing	Fuel subsidies	0	not found evidence of subsidy
394	Europe	Croatia	C1	Ambiguous	Fisher assistance	0	not found evidence of subsidy
395	Europe	Croatia	C2	Ambiguous	Vessel buyback	0	not found evidence of subsidy
396	Europe	Croatia	C3	Ambiguous	Rural fisher communities	0	not found evidence of subsidy
433	Europe	Denmark	A1	Beneficial	Fisheries mangt.	9864278.813	Reported
434	Europe	Denmark	A2	Beneficial	Fishery R&D	49642694.78	Modeled
435	Europe	Denmark	A3	Beneficial	MPAs	71133967.21	Modeled
436	Europe	Denmark	B1	Capacity-enhancing	Boat constsruct. & renov.	38503641.44	Modeled
437	Europe	Denmark	B2	Capacity-enhancing	Fisheries dev. projects	2390097.943	Reported
438	Europe	Denmark	B3	Capacity-enhancing	Fishing port develop.	1431729.611	Reported
439	Europe	Denmark	B4	Capacity-enhancing	Markt. & storage infrast.	1217533.842	Reported
440	Europe	Denmark	B5	Capacity-enhancing	Tax exemption	2328852.088	Reported
441	Europe	Denmark	B6	Capacity-enhancing	Fishing access	5976721.13	Modeled
1864	Europe	Denmark	B7	Capacity-enhancing	Fuel subsidies	54339882.05	Reported
442	Europe	Denmark	C1	Ambiguous	Fisher assistance	1557227.111	Reported
443	Europe	Denmark	C2	Ambiguous	Vessel buyback	28057412.18	Modeled
444	Europe	Denmark	C3	Ambiguous	Rural fisher communities	0	not found evidence of subsidy
505	Europe	Estonia	A1	Beneficial	Fisheries mangt.	2846303.092	Reported
506	Europe	Estonia	A2	Beneficial	Fishery R&D	211365.6744	Reported
507	Europe	Estonia	A3	Beneficial	MPAs	45726485.06	Modeled
508	Europe	Estonia	B1	Capacity-enhancing	Boat constsruct. & renov.	332905.6901	Modeled
509	Europe	Estonia	B2	Capacity-enhancing	Fisheries dev. projects	0	not found evidence of subsidy
510	Europe	Estonia	B3	Capacity-enhancing	Fishing port develop.	0	not found evidence of subsidy
511	Europe	Estonia	B4	Capacity-enhancing	Markt. & storage infrast.	841097.4317	Reported
512	Europe	Estonia	B5	Capacity-enhancing	Tax exemption	0	not found evidence of subsidy
513	Europe	Estonia	B6	Capacity-enhancing	Fishing access	289083.83	Modeled
1870	Europe	Estonia	B7	Capacity-enhancing	Fuel subsidies	34609526.81	Reported
514	Europe	Estonia	C1	Ambiguous	Fisher assistance	653478.2843	Reported
515	Europe	Estonia	C2	Ambiguous	Vessel buyback	242586.7221	Modeled
516	Europe	Estonia	C3	Ambiguous	Rural fisher communities	0	not found evidence of subsidy
529	Europe	Finland	A1	Beneficial	Fisheries mangt.	3367746.519	Reported
530	Europe	Finland	A2	Beneficial	Fishery R&D	274690.0084	Reported
531	Europe	Finland	A3	Beneficial	MPAs	68029176.05	Modeled
532	Europe	Finland	B1	Capacity-enhancing	Boat constsruct. & renov.	1169135.033	Modeled
533	Europe	Finland	B2	Capacity-enhancing	Fisheries dev. projects	752063.4617	Reported
534	Europe	Finland	B3	Capacity-enhancing	Fishing port develop.	274690.0084	Reported
535	Europe	Finland	B4	Capacity-enhancing	Markt. & storage infrast.	563673.075	Reported
536	Europe	Finland	B5	Capacity-enhancing	Tax exemption	4070845.651	Modeled
537	Europe	Finland	B6	Capacity-enhancing	Fishing access	164441.84	Modeled
1872	Europe	Finland	B7	Capacity-enhancing	Fuel subsidies	5560472.756	Modeled
538	Europe	Finland	C1	Ambiguous	Fisher assistance	782253.3185	Modeled
539	Europe	Finland	C2	Ambiguous	Vessel buyback	28586.11633	Reported
540	Europe	Finland	C3	Ambiguous	Rural fisher communities	0	not found evidence of subsidy
541	Europe	France	A1	Beneficial	Fisheries mangt.	17355699.94	Reported
542	Europe	France	A2	Beneficial	Fishery R&D	5519224.015	Reported
543	Europe	France	A3	Beneficial	MPAs	107992258.6	Modeled
544	Europe	France	B1	Capacity-enhancing	Boat constsruct. & renov.	3207366.134	Reported
545	Europe	France	B2	Capacity-enhancing	Fisheries dev. projects	5654749.573	Reported
546	Europe	France	B3	Capacity-enhancing	Fishing port develop.	40837845.26	Reported
547	Europe	France	B4	Capacity-enhancing	Markt. & storage infrast.	8269915.73	Reported
548	Europe	France	B5	Capacity-enhancing	Tax exemption	3382038.45	Reported
549	Europe	France	B6	Capacity-enhancing	Fishing access	14783246.57	Modeled
1873	Europe	France	B7	Capacity-enhancing	Fuel subsidies	87393045.88	Modeled
550	Europe	France	C1	Ambiguous	Fisher assistance	37455212.07	Reported
551	Europe	France	C2	Ambiguous	Vessel buyback	984896.607	Reported
552	Europe	France	C3	Ambiguous	Rural fisher communities	0	not found evidence of subsidy
577	Europe	Georgia	A1	Beneficial	Fisheries mangt.	9901778.994	Modeled
578	Europe	Georgia	A2	Beneficial	Fishery R&D	2320016.161	Modeled
579	Europe	Georgia	A3	Beneficial	MPAs	492877.8627	Modeled
580	Europe	Georgia	B1	Capacity-enhancing	Boat constsruct. & renov.	0	not found evidence of subsidy
581	Europe	Georgia	B2	Capacity-enhancing	Fisheries dev. projects	1354512.457	Modeled
582	Europe	Georgia	B3	Capacity-enhancing	Fishing port develop.	0	not found evidence of subsidy
583	Europe	Georgia	B4	Capacity-enhancing	Markt. & storage infrast.	1028795.073	Modeled
584	Europe	Georgia	B5	Capacity-enhancing	Tax exemption	0	not found evidence of subsidy
585	Europe	Georgia	B6	Capacity-enhancing	Fishing access	55214.75	Modeled
1876	Europe	Georgia	B7	Capacity-enhancing	Fuel subsidies	0	not found evidence of subsidy
586	Europe	Georgia	C1	Ambiguous	Fisher assistance	0	not found evidence of subsidy
587	Europe	Georgia	C2	Ambiguous	Vessel buyback	0	not found evidence of subsidy
588	Europe	Georgia	C3	Ambiguous	Rural fisher communities	1240861.29	Modeled
601	Europe	Germany	A1	Beneficial	Fisheries mangt.	75911271.71	Reported
602	Europe	Germany	A2	Beneficial	Fishery R&D	55600.37525	Reported
603	Europe	Germany	A3	Beneficial	MPAs	46176231.36	Modeled
604	Europe	Germany	B1	Capacity-enhancing	Boat constsruct. & renov.	69654.46399	Reported
605	Europe	Germany	B2	Capacity-enhancing	Fisheries dev. projects	12716980.49	Reported
606	Europe	Germany	B3	Capacity-enhancing	Fishing port develop.	15390944.59	Reported
607	Europe	Germany	B4	Capacity-enhancing	Markt. & storage infrast.	1913311.376	Reported
608	Europe	Germany	B5	Capacity-enhancing	Tax exemption	17155068.54	Modeled
609	Europe	Germany	B6	Capacity-enhancing	Fishing access	5787534.17	Modeled
1878	Europe	Germany	B7	Capacity-enhancing	Fuel subsidies	17713136.88	Modeled
610	Europe	Germany	C1	Ambiguous	Fisher assistance	164824.833	Reported
611	Europe	Germany	C2	Ambiguous	Vessel buyback	1914929.644	Reported
612	Europe	Germany	C3	Ambiguous	Rural fisher communities	0	not found evidence of subsidy
638	Europe	Greece	A1	Beneficial	Fisheries mangt.	5672223.553	Reported
639	Europe	Greece	A2	Beneficial	Fishery R&D	18576451.49	Modeled
640	Europe	Greece	A3	Beneficial	MPAs	40727603.2	Modeled
641	Europe	Greece	B1	Capacity-enhancing	Boat constsruct. & renov.	10978433.28	Modeled
642	Europe	Greece	B2	Capacity-enhancing	Fisheries dev. projects	555270.1299	Reported
643	Europe	Greece	B3	Capacity-enhancing	Fishing port develop.	3334540.538	Reported
644	Europe	Greece	B4	Capacity-enhancing	Markt. & storage infrast.	225469.23	Reported
645	Europe	Greece	B5	Capacity-enhancing	Tax exemption	38226129.65	Modeled
646	Europe	Greece	B6	Capacity-enhancing	Fishing access	3851613.15	Modeled
1881	Europe	Greece	B7	Capacity-enhancing	Fuel subsidies	87456111.42	Reported
647	Europe	Greece	C1	Ambiguous	Fisher assistance	7345529.489	Modeled
648	Europe	Greece	C2	Ambiguous	Vessel buyback	2428444.525	Reported
649	Europe	Greece	C3	Ambiguous	Rural fisher communities	0	not found evidence of subsidy
734	Europe	Iceland	A1	Beneficial	Fisheries mangt.	35767416.31	Reported
735	Europe	Iceland	A2	Beneficial	Fishery R&D	20569572.26	Reported
736	Europe	Iceland	A3	Beneficial	MPAs	1531853.96	Modeled
737	Europe	Iceland	B1	Capacity-enhancing	Boat constsruct. & renov.	0	not found evidence of subsidy
738	Europe	Iceland	B2	Capacity-enhancing	Fisheries dev. projects	0	not found evidence of subsidy
739	Europe	Iceland	B3	Capacity-enhancing	Fishing port develop.	0	not found evidence of subsidy
740	Europe	Iceland	B4	Capacity-enhancing	Markt. & storage infrast.	8645022.577	Reported
741	Europe	Iceland	B5	Capacity-enhancing	Tax exemption	68865010.39	Modeled
742	Europe	Iceland	B6	Capacity-enhancing	Fishing access	13355709.04	Modeled
1889	Europe	Iceland	B7	Capacity-enhancing	Fuel subsidies	0	Reported
743	Europe	Iceland	C1	Ambiguous	Fisher assistance	13233093.94	Modeled
744	Europe	Iceland	C2	Ambiguous	Vessel buyback	0	not found evidence of subsidy
745	Europe	Iceland	C3	Ambiguous	Rural fisher communities	0	not found evidence of subsidy
794	Europe	Ireland	A1	Beneficial	Fisheries mangt.	58460651.99	Reported
795	Europe	Ireland	A2	Beneficial	Fishery R&D	674664.1541	Reported
796	Europe	Ireland	A3	Beneficial	MPAs	44553479.65	Modeled
797	Europe	Ireland	B1	Capacity-enhancing	Boat constsruct. & renov.	5806200.896	Modeled
798	Europe	Ireland	B2	Capacity-enhancing	Fisheries dev. projects	588949.9605	Reported
799	Europe	Ireland	B3	Capacity-enhancing	Fishing port develop.	24496678	Reported
800	Europe	Ireland	B4	Capacity-enhancing	Markt. & storage infrast.	15566418.49	Reported
801	Europe	Ireland	B5	Capacity-enhancing	Tax exemption	353844.8361	Reported
802	Europe	Ireland	B6	Capacity-enhancing	Fishing access	2518249.25	Modeled
1894	Europe	Ireland	B7	Capacity-enhancing	Fuel subsidies	18986601.27	Modeled
803	Europe	Ireland	C1	Ambiguous	Fisher assistance	479754.6236	Reported
804	Europe	Ireland	C2	Ambiguous	Vessel buyback	0	not found evidence of subsidy
805	Europe	Ireland	C3	Ambiguous	Rural fisher communities	0	not found evidence of subsidy
818	Europe	Italy	A1	Beneficial	Fisheries mangt.	5087203.792	Reported
819	Europe	Italy	A2	Beneficial	Fishery R&D	5617141.482	Reported
820	Europe	Italy	A3	Beneficial	MPAs	58137958.8	Modeled
821	Europe	Italy	B1	Capacity-enhancing	Boat constsruct. & renov.	18805905.75	Modeled
822	Europe	Italy	B2	Capacity-enhancing	Fisheries dev. projects	1490253.045	Reported
823	Europe	Italy	B3	Capacity-enhancing	Fishing port develop.	0	not found evidence of subsidy
824	Europe	Italy	B4	Capacity-enhancing	Markt. & storage infrast.	20267742.9	Reported
825	Europe	Italy	B5	Capacity-enhancing	Tax exemption	21977613.19	Reported
826	Europe	Italy	B6	Capacity-enhancing	Fishing access	26327033.95	Modeled
1896	Europe	Italy	B7	Capacity-enhancing	Fuel subsidies	103927228.1	Modeled
827	Europe	Italy	C1	Ambiguous	Fisher assistance	12582791.35	Modeled
828	Europe	Italy	C2	Ambiguous	Vessel buyback	80816037.33	Reported
829	Europe	Italy	C3	Ambiguous	Rural fisher communities	0	not found evidence of subsidy
938	Europe	Latvia	A1	Beneficial	Fisheries mangt.	1501625.072	Reported
939	Europe	Latvia	A2	Beneficial	Fishery R&D	754535.8657	Modeled
940	Europe	Latvia	A3	Beneficial	MPAs	8320886.737	Modeled
941	Europe	Latvia	B1	Capacity-enhancing	Boat constsruct. & renov.	1149326.801	Modeled
942	Europe	Latvia	B2	Capacity-enhancing	Fisheries dev. projects	1314872.55	Reported
943	Europe	Latvia	B3	Capacity-enhancing	Fishing port develop.	1305355.234	Reported
944	Europe	Latvia	B4	Capacity-enhancing	Markt. & storage infrast.	2931099.99	Reported
945	Europe	Latvia	B5	Capacity-enhancing	Tax exemption	0	not found evidence of subsidy
946	Europe	Latvia	B6	Capacity-enhancing	Fishing access	13676453.32	Modeled
1906	Europe	Latvia	B7	Capacity-enhancing	Fuel subsidies	9259273.11	Modeled
947	Europe	Latvia	C1	Ambiguous	Fisher assistance	768999.8835	Modeled
948	Europe	Latvia	C2	Ambiguous	Vessel buyback	137647.8376	Reported
949	Europe	Latvia	C3	Ambiguous	Rural fisher communities	0	not found evidence of subsidy
974	Europe	Lithuania	A1	Beneficial	Fisheries mangt.	304383.4605	Reported
975	Europe	Lithuania	A2	Beneficial	Fishery R&D	294866.6146	Modeled
976	Europe	Lithuania	A3	Beneficial	MPAs	7590381.571	Modeled
977	Europe	Lithuania	B1	Capacity-enhancing	Boat constsruct. & renov.	1748424.106	Modeled
978	Europe	Lithuania	B2	Capacity-enhancing	Fisheries dev. projects	518293.3791	Reported
979	Europe	Lithuania	B3	Capacity-enhancing	Fishing port develop.	563704.6407	Reported
980	Europe	Lithuania	B4	Capacity-enhancing	Markt. & storage infrast.	555556.1827	Reported
981	Europe	Lithuania	B5	Capacity-enhancing	Tax exemption	6087889.308	Modeled
982	Europe	Lithuania	B6	Capacity-enhancing	Fishing access	7697219.27	Modeled
1909	Europe	Lithuania	B7	Capacity-enhancing	Fuel subsidies	368084.7318	Reported
983	Europe	Lithuania	C1	Ambiguous	Fisher assistance	1169848.239	Modeled
984	Europe	Lithuania	C2	Ambiguous	Vessel buyback	644.8419978	Reported
985	Europe	Lithuania	C3	Ambiguous	Rural fisher communities	0	not found evidence of subsidy
1022	Europe	Malta	A1	Beneficial	Fisheries mangt.	1116167.329	Modeled
1023	Europe	Malta	A2	Beneficial	Fishery R&D	261521.3129	Modeled
1024	Europe	Malta	A3	Beneficial	MPAs	8878676.274	Modeled
1025	Europe	Malta	B1	Capacity-enhancing	Boat constsruct. & renov.	2025845.11	Modeled
1026	Europe	Malta	B2	Capacity-enhancing	Fisheries dev. projects	0	not found evidence of subsidy
1027	Europe	Malta	B3	Capacity-enhancing	Fishing port develop.	0	not found evidence of subsidy
1028	Europe	Malta	B4	Capacity-enhancing	Markt. & storage infrast.	4551156.177	Modeled
1029	Europe	Malta	B5	Capacity-enhancing	Tax exemption	0	not found evidence of subsidy
1030	Europe	Malta	B6	Capacity-enhancing	Fishing access	4145226.03	Modeled
1913	Europe	Malta	B7	Capacity-enhancing	Fuel subsidies	3588460.69	Modeled
1031	Europe	Malta	C1	Ambiguous	Fisher assistance	1355467.089	Modeled
1032	Europe	Malta	C2	Ambiguous	Vessel buyback	1476223.264	Modeled
1033	Europe	Malta	C3	Ambiguous	Rural fisher communities	0	not found evidence of subsidy
1071	Europe	Monaco	A1	Beneficial	Fisheries mangt.	0	not found evidence of subsidy
1072	Europe	Monaco	A2	Beneficial	Fishery R&D	0	not found evidence of subsidy
1073	Europe	Monaco	A3	Beneficial	MPAs	0	not found evidence of subsidy
1074	Europe	Monaco	B1	Capacity-enhancing	Boat constsruct. & renov.	0	not found evidence of subsidy
1075	Europe	Monaco	B2	Capacity-enhancing	Fisheries dev. projects	0	not found evidence of subsidy
1076	Europe	Monaco	B3	Capacity-enhancing	Fishing port develop.	0	not found evidence of subsidy
1077	Europe	Monaco	B4	Capacity-enhancing	Markt. & storage infrast.	0	not found evidence of subsidy
1078	Europe	Monaco	B5	Capacity-enhancing	Tax exemption	0	not found evidence of subsidy
1079	Europe	Monaco	B6	Capacity-enhancing	Fishing access	0	not found evidence of subsidy
1917	Europe	Monaco	B7	Capacity-enhancing	Fuel subsidies	0	not found evidence of subsidy
1080	Europe	Monaco	C1	Ambiguous	Fisher assistance	0	not found evidence of subsidy
1081	Europe	Monaco	C2	Ambiguous	Vessel buyback	0	not found evidence of subsidy
1082	Europe	Monaco	C3	Ambiguous	Rural fisher communities	0	not found evidence of subsidy
1816	Europe	Montenegro	A1	Beneficial	Fisheries mangt.	280103.8154	Modeled
1817	Europe	Montenegro	A2	Beneficial	Fishery R&D	0	not found evidence of subsidy
1818	Europe	Montenegro	A3	Beneficial	MPAs	34342.3113	Modeled
1819	Europe	Montenegro	B1	Capacity-enhancing	Boat constsruct. & renov.	0	not found evidence of subsidy
1820	Europe	Montenegro	B2	Capacity-enhancing	Fisheries dev. projects	95855.77076	Modeled
1821	Europe	Montenegro	B3	Capacity-enhancing	Fishing port develop.	0	not found evidence of subsidy
1822	Europe	Montenegro	B4	Capacity-enhancing	Markt. & storage infrast.	0	not found evidence of subsidy
1823	Europe	Montenegro	B5	Capacity-enhancing	Tax exemption	0	not found evidence of subsidy
1824	Europe	Montenegro	B6	Capacity-enhancing	Fishing access	0	not found evidence of subsidy
1979	Europe	Montenegro	B7	Capacity-enhancing	Fuel subsidies	0	Reported
1825	Europe	Montenegro	C1	Ambiguous	Fisher assistance	0	not found evidence of subsidy
1826	Europe	Montenegro	C2	Ambiguous	Vessel buyback	0	not found evidence of subsidy
1827	Europe	Montenegro	C3	Ambiguous	Rural fisher communities	0	not found evidence of subsidy
1143	Europe	Netherlands	A1	Beneficial	Fisheries mangt.	18786099.32	Reported
1144	Europe	Netherlands	A2	Beneficial	Fishery R&D	1127059.849	Reported
1145	Europe	Netherlands	A3	Beneficial	MPAs	22549581.48	Modeled
1146	Europe	Netherlands	B1	Capacity-enhancing	Boat constsruct. & renov.	10239799.65	Modeled
1147	Europe	Netherlands	B2	Capacity-enhancing	Fisheries dev. projects	935123.7108	Reported
1148	Europe	Netherlands	B3	Capacity-enhancing	Fishing port develop.	0	not found evidence of subsidy
1149	Europe	Netherlands	B4	Capacity-enhancing	Markt. & storage infrast.	2180051.715	Reported
1150	Europe	Netherlands	B5	Capacity-enhancing	Tax exemption	35654259.51	Modeled
1151	Europe	Netherlands	B6	Capacity-enhancing	Fishing access	9927304.9	Modeled
1923	Europe	Netherlands	B7	Capacity-enhancing	Fuel subsidies	82563795.09	Reported
1152	Europe	Netherlands	C1	Ambiguous	Fisher assistance	6851319.164	Modeled
1153	Europe	Netherlands	C2	Ambiguous	Vessel buyback	7461691.12	Modeled
1154	Europe	Netherlands	C3	Ambiguous	Rural fisher communities	0	not found evidence of subsidy
1203	Europe	Norway	A1	Beneficial	Fisheries mangt.	117729335.3	Reported
1204	Europe	Norway	A2	Beneficial	Fishery R&D	83106764.43	Reported
1205	Europe	Norway	A3	Beneficial	MPAs	76910276.92	Modeled
1206	Europe	Norway	B1	Capacity-enhancing	Boat constsruct. & renov.	55851241.76	Modeled
1207	Europe	Norway	B2	Capacity-enhancing	Fisheries dev. projects	165197116.7	Modeled
1208	Europe	Norway	B3	Capacity-enhancing	Fishing port develop.	0	not found evidence of subsidy
1209	Europe	Norway	B4	Capacity-enhancing	Markt. & storage infrast.	4202313.633	Reported
1210	Europe	Norway	B5	Capacity-enhancing	Tax exemption	194470081	Modeled
1211	Europe	Norway	B6	Capacity-enhancing	Fishing access	49260505.61	Modeled
1928	Europe	Norway	B7	Capacity-enhancing	Fuel subsidies	58254825.88	Reported
1212	Europe	Norway	C1	Ambiguous	Fisher assistance	170877.211	Reported
1213	Europe	Norway	C2	Ambiguous	Vessel buyback	40698522.33	Modeled
1214	Europe	Norway	C3	Ambiguous	Rural fisher communities	0	not found evidence of subsidy
1311	Europe	Poland	A1	Beneficial	Fisheries mangt.	992064.612	Reported
1312	Europe	Poland	A2	Beneficial	Fishery R&D	2108920.111	Modeled
1313	Europe	Poland	A3	Beneficial	MPAs	12310429.78	Modeled
1314	Europe	Poland	B1	Capacity-enhancing	Boat constsruct. & renov.	5180732.12	Modeled
1315	Europe	Poland	B2	Capacity-enhancing	Fisheries dev. projects	5474992.562	Reported
1316	Europe	Poland	B3	Capacity-enhancing	Fishing port develop.	904061.7168	Reported
1317	Europe	Poland	B4	Capacity-enhancing	Markt. & storage infrast.	4661049.848	Reported
1318	Europe	Poland	B5	Capacity-enhancing	Tax exemption	18038943.51	Modeled
1319	Europe	Poland	B6	Capacity-enhancing	Fishing access	12753918.68	Modeled
1937	Europe	Poland	B7	Capacity-enhancing	Fuel subsidies	9907748.061	Modeled
1320	Europe	Poland	C1	Ambiguous	Fisher assistance	3466361.694	Modeled
1321	Europe	Poland	C2	Ambiguous	Vessel buyback	336019.0482	Reported
1322	Europe	Poland	C3	Ambiguous	Rural fisher communities	0	not found evidence of subsidy
1323	Europe	Portugal	A1	Beneficial	Fisheries mangt.	3503115.774	Reported
1324	Europe	Portugal	A2	Beneficial	Fishery R&D	11132888.97	Modeled
1325	Europe	Portugal	A3	Beneficial	MPAs	28305028.09	Modeled
1326	Europe	Portugal	B1	Capacity-enhancing	Boat constsruct. & renov.	240467.4432	Reported
1327	Europe	Portugal	B2	Capacity-enhancing	Fisheries dev. projects	2105986.211	Reported
1328	Europe	Portugal	B3	Capacity-enhancing	Fishing port develop.	1071028.446	Reported
1329	Europe	Portugal	B4	Capacity-enhancing	Markt. & storage infrast.	2771668.443	Reported
1330	Europe	Portugal	B5	Capacity-enhancing	Tax exemption	0	not found evidence of subsidy
1331	Europe	Portugal	B6	Capacity-enhancing	Fishing access	3488440.12	Modeled
1938	Europe	Portugal	B7	Capacity-enhancing	Fuel subsidies	86191614.78	Modeled
1332	Europe	Portugal	C1	Ambiguous	Fisher assistance	1437098.033	Reported
1333	Europe	Portugal	C2	Ambiguous	Vessel buyback	480934.8864	Reported
1334	Europe	Portugal	C3	Ambiguous	Rural fisher communities	0	not found evidence of subsidy
1371	Europe	Romania	A1	Beneficial	Fisheries mangt.	596042.3219	Modeled
1372	Europe	Romania	A2	Beneficial	Fishery R&D	139654.4823	Modeled
1373	Europe	Romania	A3	Beneficial	MPAs	3903249.213	Modeled
1374	Europe	Romania	B1	Capacity-enhancing	Boat constsruct. & renov.	45347.56574	Modeled
1375	Europe	Romania	B2	Capacity-enhancing	Fisheries dev. projects	134129.2847	Modeled
1376	Europe	Romania	B3	Capacity-enhancing	Fishing port develop.	0	not found evidence of subsidy
1377	Europe	Romania	B4	Capacity-enhancing	Markt. & storage infrast.	101875.4361	Modeled
1378	Europe	Romania	B5	Capacity-enhancing	Tax exemption	157897.0226	Modeled
1379	Europe	Romania	B6	Capacity-enhancing	Fishing access	4792700.09	Modeled
1942	Europe	Romania	B7	Capacity-enhancing	Fuel subsidies	737947.2848	Modeled
1380	Europe	Romania	C1	Ambiguous	Fisher assistance	30341.47706	Modeled
1381	Europe	Romania	C2	Ambiguous	Vessel buyback	0	not found evidence of subsidy
1382	Europe	Romania	C3	Ambiguous	Rural fisher communities	0	not found evidence of subsidy
1383	Europe	Russian Federation	A1	Beneficial	Fisheries mangt.	135078647.1	Reported
1384	Europe	Russian Federation	A2	Beneficial	Fishery R&D	125468312	Modeled
1385	Europe	Russian Federation	A3	Beneficial	MPAs	34949718.49	Modeled
1386	Europe	Russian Federation	B1	Capacity-enhancing	Boat constsruct. & renov.	10062774.32	Reported
1387	Europe	Russian Federation	B2	Capacity-enhancing	Fisheries dev. projects	58669753.96	Reported
1388	Europe	Russian Federation	B3	Capacity-enhancing	Fishing port develop.	1443977.649	Reported
1389	Europe	Russian Federation	B4	Capacity-enhancing	Markt. & storage infrast.	20706266.67	Reported
1390	Europe	Russian Federation	B5	Capacity-enhancing	Tax exemption	980113207.6	Reported
1391	Europe	Russian Federation	B6	Capacity-enhancing	Fishing access	89174582.28	Modeled
1943	Europe	Russian Federation	B7	Capacity-enhancing	Fuel subsidies	1844332.031	Reported
1392	Europe	Russian Federation	C1	Ambiguous	Fisher assistance	1270701.202	Reported
1393	Europe	Russian Federation	C2	Ambiguous	Vessel buyback	52939694.14	Modeled
1394	Europe	Russian Federation	C3	Ambiguous	Rural fisher communities	0	not found evidence of subsidy
1515	Europe	Slovenia	A1	Beneficial	Fisheries mangt.	681151.3095	Reported
1516	Europe	Slovenia	A2	Beneficial	Fishery R&D	591385.5925	Reported
1517	Europe	Slovenia	A3	Beneficial	MPAs	2040485.547	Modeled
1518	Europe	Slovenia	B1	Capacity-enhancing	Boat constsruct. & renov.	19023.17422	Modeled
1519	Europe	Slovenia	B2	Capacity-enhancing	Fisheries dev. projects	34403.15393	Reported
1520	Europe	Slovenia	B3	Capacity-enhancing	Fishing port develop.	51897.24263	Reported
1521	Europe	Slovenia	B4	Capacity-enhancing	Markt. & storage infrast.	42736.45427	Modeled
1522	Europe	Slovenia	B5	Capacity-enhancing	Tax exemption	0	not found evidence of subsidy
1523	Europe	Slovenia	B6	Capacity-enhancing	Fishing access	1439347.51	Modeled
1954	Europe	Slovenia	B7	Capacity-enhancing	Fuel subsidies	70948.2486	Reported
1524	Europe	Slovenia	C1	Ambiguous	Fisher assistance	12728.16291	Modeled
1525	Europe	Slovenia	C2	Ambiguous	Vessel buyback	0	not found evidence of subsidy
1526	Europe	Slovenia	C3	Ambiguous	Rural fisher communities	0	not found evidence of subsidy
1551	Europe	Spain	A1	Beneficial	Fisheries mangt.	25413428.31	Reported
1552	Europe	Spain	A2	Beneficial	Fishery R&D	36118031.01	Modeled
1553	Europe	Spain	A3	Beneficial	MPAs	88665450.12	Modeled
1554	Europe	Spain	B1	Capacity-enhancing	Boat constsruct. & renov.	4823053.743	Reported
1555	Europe	Spain	B2	Capacity-enhancing	Fisheries dev. projects	16033494.34	Reported
1556	Europe	Spain	B3	Capacity-enhancing	Fishing port develop.	7675249.916	Reported
1557	Europe	Spain	B4	Capacity-enhancing	Markt. & storage infrast.	16243693.93	Reported
1558	Europe	Spain	B5	Capacity-enhancing	Tax exemption	461545847.8	Reported
1559	Europe	Spain	B6	Capacity-enhancing	Fishing access	90588507.18	Modeled
1957	Europe	Spain	B7	Capacity-enhancing	Fuel subsidies	85922565.74	Reported
1560	Europe	Spain	C1	Ambiguous	Fisher assistance	3622852.512	Reported
1561	Europe	Spain	C2	Ambiguous	Vessel buyback	7000077.798	Reported
1562	Europe	Spain	C3	Ambiguous	Rural fisher communities	0	not found evidence of subsidy
1587	Europe	Sweden	A1	Beneficial	Fisheries mangt.	26719135.01	Reported
1588	Europe	Sweden	A2	Beneficial	Fishery R&D	627378.5279	Reported
1589	Europe	Sweden	A3	Beneficial	MPAs	150338399.6	Modeled
1590	Europe	Sweden	B1	Capacity-enhancing	Boat constsruct. & renov.	2655791.664	Modeled
1591	Europe	Sweden	B2	Capacity-enhancing	Fisheries dev. projects	3344151.501	Reported
1592	Europe	Sweden	B3	Capacity-enhancing	Fishing port develop.	94509.83958	Reported
1593	Europe	Sweden	B4	Capacity-enhancing	Markt. & storage infrast.	2481866.933	Reported
1594	Europe	Sweden	B5	Capacity-enhancing	Tax exemption	8192641.1	Reported
1595	Europe	Sweden	B6	Capacity-enhancing	Fishing access	186009.68	Modeled
1960	Europe	Sweden	B7	Capacity-enhancing	Fuel subsidies	27026405.61	Reported
1596	Europe	Sweden	C1	Ambiguous	Fisher assistance	3161527.447	Reported
1597	Europe	Sweden	C2	Ambiguous	Vessel buyback	1935262.188	Modeled
1598	Europe	Sweden	C3	Ambiguous	Rural fisher communities	0	not found evidence of subsidy
1707	Europe	Ukraine	A1	Beneficial	Fisheries mangt.	4157123.464	Modeled
1708	Europe	Ukraine	A2	Beneficial	Fishery R&D	0	not found evidence of subsidy
1709	Europe	Ukraine	A3	Beneficial	MPAs	5465943.455	Modeled
1710	Europe	Ukraine	B1	Capacity-enhancing	Boat constsruct. & renov.	2779029.504	Modeled
1711	Europe	Ukraine	B2	Capacity-enhancing	Fisheries dev. projects	8219829.081	Modeled
1712	Europe	Ukraine	B3	Capacity-enhancing	Fishing port develop.	0	not found evidence of subsidy
1713	Europe	Ukraine	B4	Capacity-enhancing	Markt. & storage infrast.	0	not found evidence of subsidy
1714	Europe	Ukraine	B5	Capacity-enhancing	Tax exemption	0	not found evidence of subsidy
1715	Europe	Ukraine	B6	Capacity-enhancing	Fishing access	9346391.36	Modeled
1970	Europe	Ukraine	B7	Capacity-enhancing	Fuel subsidies	40267757.64	Modeled
1716	Europe	Ukraine	C1	Ambiguous	Fisher assistance	0	not found evidence of subsidy
1717	Europe	Ukraine	C2	Ambiguous	Vessel buyback	0	not found evidence of subsidy
1718	Europe	Ukraine	C3	Ambiguous	Rural fisher communities	520958.263	Modeled
1731	Europe	United Kingdom	A1	Beneficial	Fisheries mangt.	27850200.86	Reported
1732	Europe	United Kingdom	A2	Beneficial	Fishery R&D	2331460.224	Reported
1733	Europe	United Kingdom	A3	Beneficial	MPAs	230078592.9	Modeled
1734	Europe	United Kingdom	B1	Capacity-enhancing	Boat constsruct. & renov.	552703.6406	Reported
1735	Europe	United Kingdom	B2	Capacity-enhancing	Fisheries dev. projects	7103821.978	Reported
1736	Europe	United Kingdom	B3	Capacity-enhancing	Fishing port develop.	2760246.86	Reported
1737	Europe	United Kingdom	B4	Capacity-enhancing	Markt. & storage infrast.	7237121.591	Reported
1738	Europe	United Kingdom	B5	Capacity-enhancing	Tax exemption	0	not found evidence of subsidy
1739	Europe	United Kingdom	B6	Capacity-enhancing	Fishing access	2950640.49	Modeled
1972	Europe	United Kingdom	B7	Capacity-enhancing	Fuel subsidies	64386296.09	Modeled
1740	Europe	United Kingdom	C1	Ambiguous	Fisher assistance	2358501.778	Reported
1741	Europe	United Kingdom	C2	Ambiguous	Vessel buyback	16345552.27	Modeled
1742	Europe	United Kingdom	C3	Ambiguous	Rural fisher communities	6230662.501	Reported
252	North America	Canada	A1	Beneficial	Fisheries mangt.	280471131.4	Reported
253	North America	Canada	A2	Beneficial	Fishery R&D	2459332.459	Reported
254	North America	Canada	A3	Beneficial	MPAs	105237495	Modeled
255	North America	Canada	B1	Capacity-enhancing	Boat constsruct. & renov.	3549806.3	Reported
256	North America	Canada	B2	Capacity-enhancing	Fisheries dev. projects	9683507.593	Reported
257	North America	Canada	B3	Capacity-enhancing	Fishing port develop.	70927867.73	Reported
258	North America	Canada	B4	Capacity-enhancing	Markt. & storage infrast.	1848857.448	Reported
259	North America	Canada	B5	Capacity-enhancing	Tax exemption	39069952.88	Reported
260	North America	Canada	B6	Capacity-enhancing	Fishing access	16727.93	Modeled
1849	North America	Canada	B7	Capacity-enhancing	Fuel subsidies	69117291.51	Modeled
261	North America	Canada	C1	Ambiguous	Fisher assistance	240697699.1	Reported
262	North America	Canada	C2	Ambiguous	Vessel buyback	0	not found evidence of subsidy
263	North America	Canada	C3	Ambiguous	Rural fisher communities	30057408.62	Reported
1059	North America	Mexico	A1	Beneficial	Fisheries mangt.	14263871.06	Reported
1060	North America	Mexico	A2	Beneficial	Fishery R&D	8012475.488	Reported
1061	North America	Mexico	A3	Beneficial	MPAs	35935636.06	Modeled
1062	North America	Mexico	B1	Capacity-enhancing	Boat constsruct. & renov.	11882190.44	Reported
1063	North America	Mexico	B2	Capacity-enhancing	Fisheries dev. projects	9647077.022	Reported
1064	North America	Mexico	B3	Capacity-enhancing	Fishing port develop.	0	not found evidence of subsidy
1065	North America	Mexico	B4	Capacity-enhancing	Markt. & storage infrast.	14807664.6	Reported
1066	North America	Mexico	B5	Capacity-enhancing	Tax exemption	130530799.4	Reported
1067	North America	Mexico	B6	Capacity-enhancing	Fishing access	323782.64	Modeled
1916	North America	Mexico	B7	Capacity-enhancing	Fuel subsidies	23585488.95	Reported
1068	North America	Mexico	C1	Ambiguous	Fisher assistance	24293424.24	Reported
1069	North America	Mexico	C2	Ambiguous	Vessel buyback	0	not found evidence of subsidy
1070	North America	Mexico	C3	Ambiguous	Rural fisher communities	0	not found evidence of subsidy
1755	North America	USA	A1	Beneficial	Fisheries mangt.	1956419781	Reported
1756	North America	USA	A2	Beneficial	Fishery R&D	40127780.2	Reported
1757	North America	USA	A3	Beneficial	MPAs	190570703	Modeled
1758	North America	USA	B1	Capacity-enhancing	Boat constsruct. & renov.	2659142.906	Reported
1759	North America	USA	B1	Capacity-enhancing	Boat constsruct. & renov.	145180302.4	Modeled
1760	North America	USA	B2	Capacity-enhancing	Fisheries dev. projects	336524.2479	Reported
1761	North America	USA	B3	Capacity-enhancing	Fishing port develop.	0	not found evidence of subsidy
1762	North America	USA	B4	Capacity-enhancing	Markt. & storage infrast.	231130019.7	Reported
1763	North America	USA	B5	Capacity-enhancing	Tax exemption	505507564.2	Modeled
1764	North America	USA	B6	Capacity-enhancing	Fishing access	50418583.06	Modeled
1974	North America	USA	B7	Capacity-enhancing	Fuel subsidies	200996603.5	Modeled
1765	North America	USA	C1	Ambiguous	Fisher assistance	349000	Reported
1766	North America	USA	C2	Ambiguous	Vessel buyback	105792164.9	Modeled
1767	North America	USA	C3	Ambiguous	Rural fisher communities	0	not found evidence of subsidy
60	Oceania	Australia	A1	Beneficial	Fisheries mangt.	103315416.4	Reported
61	Oceania	Australia	A2	Beneficial	Fishery R&D	53391595.81	Reported
62	Oceania	Australia	A3	Beneficial	MPAs	181232631.4	Modeled
63	Oceania	Australia	B1	Capacity-enhancing	Boat constsruct. & renov.	12903829.25	Modeled
64	Oceania	Australia	B2	Capacity-enhancing	Fisheries dev. projects	0	not found evidence of subsidy
65	Oceania	Australia	B3	Capacity-enhancing	Fishing port develop.	0	not found evidence of subsidy
66	Oceania	Australia	B4	Capacity-enhancing	Markt. & storage infrast.	344832.0795	Reported
67	Oceania	Australia	B5	Capacity-enhancing	Tax exemption	0	not found evidence of subsidy
68	Oceania	Australia	B6	Capacity-enhancing	Fishing access	2845893.93	Modeled
1833	Oceania	Australia	B7	Capacity-enhancing	Fuel subsidies	12218003.96	Modeled
69	Oceania	Australia	C1	Ambiguous	Fisher assistance	19086634.93	Reported
70	Oceania	Australia	C2	Ambiguous	Vessel buyback	9402956.25	Modeled
71	Oceania	Australia	C3	Ambiguous	Rural fisher communities	2477287.567	Reported
517	Oceania	Fiji	A1	Beneficial	Fisheries mangt.	13292325.35	Modeled
518	Oceania	Fiji	A2	Beneficial	Fishery R&D	0	not found evidence of subsidy
519	Oceania	Fiji	A3	Beneficial	MPAs	21420911.46	Modeled
520	Oceania	Fiji	B1	Capacity-enhancing	Boat constsruct. & renov.	1795164.478	Modeled
521	Oceania	Fiji	B2	Capacity-enhancing	Fisheries dev. projects	5309747.58	Modeled
522	Oceania	Fiji	B3	Capacity-enhancing	Fishing port develop.	0	not found evidence of subsidy
523	Oceania	Fiji	B4	Capacity-enhancing	Markt. & storage infrast.	4032921.305	Modeled
524	Oceania	Fiji	B5	Capacity-enhancing	Tax exemption	6250635.984	Modeled
525	Oceania	Fiji	B6	Capacity-enhancing	Fishing access	216026.71	Modeled
1871	Oceania	Fiji	B7	Capacity-enhancing	Fuel subsidies	7198192.866	Modeled
526	Oceania	Fiji	C1	Ambiguous	Fisher assistance	0	not found evidence of subsidy
527	Oceania	Fiji	C2	Ambiguous	Vessel buyback	0	not found evidence of subsidy
528	Oceania	Fiji	C3	Ambiguous	Rural fisher communities	1665754.406	Modeled
626	Oceania	Kiribati	A1	Beneficial	Fisheries mangt.	51239495.47	Modeled
627	Oceania	Kiribati	A2	Beneficial	Fishery R&D	0	not found evidence of subsidy
628	Oceania	Kiribati	A3	Beneficial	MPAs	5196945	Modeled
629	Oceania	Kiribati	B1	Capacity-enhancing	Boat constsruct. & renov.	532375.7763	Modeled
630	Oceania	Kiribati	B2	Capacity-enhancing	Fisheries dev. projects	6280953.725	Modeled
631	Oceania	Kiribati	B3	Capacity-enhancing	Fishing port develop.	0	not found evidence of subsidy
632	Oceania	Kiribati	B4	Capacity-enhancing	Markt. & storage infrast.	8879105.887	Modeled
633	Oceania	Kiribati	B5	Capacity-enhancing	Tax exemption	0	not found evidence of subsidy
634	Oceania	Kiribati	B6	Capacity-enhancing	Fishing access	1083381.27	Modeled
1880	Oceania	Kiribati	B7	Capacity-enhancing	Fuel subsidies	639435.9828	Modeled
635	Oceania	Kiribati	C1	Ambiguous	Fisher assistance	0	not found evidence of subsidy
636	Oceania	Kiribati	C2	Ambiguous	Vessel buyback	0	not found evidence of subsidy
637	Oceania	Kiribati	C3	Ambiguous	Rural fisher communities	0	not found evidence of subsidy
1227	Oceania	Marshall Is	A1	Beneficial	Fisheries mangt.	20402368.99	Modeled
1228	Oceania	Marshall Is	A2	Beneficial	Fishery R&D	4780335.514	Modeled
1229	Oceania	Marshall Is	A3	Beneficial	MPAs	2972441.8	Modeled
1230	Oceania	Marshall Is	B1	Capacity-enhancing	Boat constsruct. & renov.	0	not found evidence of subsidy
1231	Oceania	Marshall Is	B2	Capacity-enhancing	Fisheries dev. projects	2089377.51	Modeled
1232	Oceania	Marshall Is	B3	Capacity-enhancing	Fishing port develop.	1217256.091	Modeled
1233	Oceania	Marshall Is	B4	Capacity-enhancing	Markt. & storage infrast.	1586948.334	Modeled
1234	Oceania	Marshall Is	B5	Capacity-enhancing	Tax exemption	0	not found evidence of subsidy
1235	Oceania	Marshall Is	B6	Capacity-enhancing	Fishing access	1928764.83	Modeled
1930	Oceania	Marshall Is	B7	Capacity-enhancing	Fuel subsidies	0	not found evidence of subsidy
1236	Oceania	Marshall Is	C1	Ambiguous	Fisher assistance	0	not found evidence of subsidy
1237	Oceania	Marshall Is	C2	Ambiguous	Vessel buyback	0	not found evidence of subsidy
1238	Oceania	Marshall Is	C3	Ambiguous	Rural fisher communities	0	not found evidence of subsidy
1215	Oceania	Micronesia	A1	Beneficial	Fisheries mangt.	1944724.765	Reported
1216	Oceania	Micronesia	A2	Beneficial	Fishery R&D	959465.2049	Modeled
1217	Oceania	Micronesia	A3	Beneficial	MPAs	0	not found evidence of subsidy
1218	Oceania	Micronesia	B1	Capacity-enhancing	Boat constsruct. & renov.	406750.3119	Modeled
1219	Oceania	Micronesia	B2	Capacity-enhancing	Fisheries dev. projects	2126635.412	Reported
1220	Oceania	Micronesia	B3	Capacity-enhancing	Fishing port develop.	3984136.3	Modeled
1221	Oceania	Micronesia	B4	Capacity-enhancing	Markt. & storage infrast.	552077.4232	Reported
1222	Oceania	Micronesia	B5	Capacity-enhancing	Tax exemption	0	not found evidence of subsidy
1223	Oceania	Micronesia	B6	Capacity-enhancing	Fishing access	1650680.35	Modeled
1929	Oceania	Micronesia	B7	Capacity-enhancing	Fuel subsidies	0	not found evidence of subsidy
1224	Oceania	Micronesia	C1	Ambiguous	Fisher assistance	0	not found evidence of subsidy
1225	Oceania	Micronesia	C2	Ambiguous	Vessel buyback	0	not found evidence of subsidy
1226	Oceania	Micronesia	C3	Ambiguous	Rural fisher communities	0	not found evidence of subsidy
1131	Oceania	Nauru	A1	Beneficial	Fisheries mangt.	12155805	Modeled
1132	Oceania	Nauru	A2	Beneficial	Fishery R&D	981676.2714	Modeled
1133	Oceania	Nauru	A3	Beneficial	MPAs	0	not found evidence of subsidy
1134	Oceania	Nauru	B1	Capacity-enhancing	Boat constsruct. & renov.	4706.758548	Modeled
1135	Oceania	Nauru	B2	Capacity-enhancing	Fisheries dev. projects	55530.19869	Modeled
1136	Oceania	Nauru	B3	Capacity-enhancing	Fishing port develop.	46102.89664	Modeled
1137	Oceania	Nauru	B4	Capacity-enhancing	Markt. & storage infrast.	78500.58059	Modeled
1138	Oceania	Nauru	B5	Capacity-enhancing	Tax exemption	0	not found evidence of subsidy
1139	Oceania	Nauru	B6	Capacity-enhancing	Fishing access	382.52	Modeled
1922	Oceania	Nauru	B7	Capacity-enhancing	Fuel subsidies	0	not found evidence of subsidy
1140	Oceania	Nauru	C1	Ambiguous	Fisher assistance	0	not found evidence of subsidy
1141	Oceania	Nauru	C2	Ambiguous	Vessel buyback	0	not found evidence of subsidy
1142	Oceania	Nauru	C3	Ambiguous	Rural fisher communities	0	not found evidence of subsidy
1167	Oceania	New Zealand	A1	Beneficial	Fisheries mangt.	44594142.07	Reported
1168	Oceania	New Zealand	A2	Beneficial	Fishery R&D	0	not found evidence of subsidy
1169	Oceania	New Zealand	A3	Beneficial	MPAs	32027483.06	Modeled
1170	Oceania	New Zealand	B1	Capacity-enhancing	Boat constsruct. & renov.	0	not found evidence of subsidy
1171	Oceania	New Zealand	B2	Capacity-enhancing	Fisheries dev. projects	0	not found evidence of subsidy
1172	Oceania	New Zealand	B3	Capacity-enhancing	Fishing port develop.	0	not found evidence of subsidy
1173	Oceania	New Zealand	B4	Capacity-enhancing	Markt. & storage infrast.	0	not found evidence of subsidy
1174	Oceania	New Zealand	B5	Capacity-enhancing	Tax exemption	0	not found evidence of subsidy
1175	Oceania	New Zealand	B6	Capacity-enhancing	Fishing access	785595.88	Modeled
1925	Oceania	New Zealand	B7	Capacity-enhancing	Fuel subsidies	28166225.58	Modeled
1176	Oceania	New Zealand	C1	Ambiguous	Fisher assistance	710516.42	Reported
1177	Oceania	New Zealand	C2	Ambiguous	Vessel buyback	0	not found evidence of subsidy
1178	Oceania	New Zealand	C3	Ambiguous	Rural fisher communities	0	not found evidence of subsidy
1239	Oceania	Palau	A1	Beneficial	Fisheries mangt.	20965574.91	Modeled
1240	Oceania	Palau	A2	Beneficial	Fishery R&D	0	not found evidence of subsidy
1241	Oceania	Palau	A3	Beneficial	MPAs	2189035.707	Modeled
1242	Oceania	Palau	B1	Capacity-enhancing	Boat constsruct. & renov.	0	not found evidence of subsidy
1243	Oceania	Palau	B2	Capacity-enhancing	Fisheries dev. projects	330695.8366	Modeled
1244	Oceania	Palau	B3	Capacity-enhancing	Fishing port develop.	0	not found evidence of subsidy
1245	Oceania	Palau	B4	Capacity-enhancing	Markt. & storage infrast.	251173.9522	Modeled
1246	Oceania	Palau	B5	Capacity-enhancing	Tax exemption	0	not found evidence of subsidy
1247	Oceania	Palau	B6	Capacity-enhancing	Fishing access	0	not found evidence of subsidy
1931	Oceania	Palau	B7	Capacity-enhancing	Fuel subsidies	0	not found evidence of subsidy
1248	Oceania	Palau	C1	Ambiguous	Fisher assistance	0	not found evidence of subsidy
1249	Oceania	Palau	C2	Ambiguous	Vessel buyback	0	not found evidence of subsidy
1250	Oceania	Palau	C3	Ambiguous	Rural fisher communities	0	not found evidence of subsidy
1275	Oceania	Papua New Guinea	A1	Beneficial	Fisheries mangt.	1371457.476	Reported
1276	Oceania	Papua New Guinea	A2	Beneficial	Fishery R&D	2668531.609	Modeled
1277	Oceania	Papua New Guinea	A3	Beneficial	MPAs	2526622.26	Modeled
1278	Oceania	Papua New Guinea	B1	Capacity-enhancing	Boat constsruct. & renov.	1618814.763	Modeled
1279	Oceania	Papua New Guinea	B2	Capacity-enhancing	Fisheries dev. projects	3947720.413	Reported
1280	Oceania	Papua New Guinea	B3	Capacity-enhancing	Fishing port develop.	2158991.842	Reported
1281	Oceania	Papua New Guinea	B4	Capacity-enhancing	Markt. & storage infrast.	11036631.22	Reported
1282	Oceania	Papua New Guinea	B5	Capacity-enhancing	Tax exemption	3180825.179	Modeled
1283	Oceania	Papua New Guinea	B6	Capacity-enhancing	Fishing access	5799581.92	Modeled
1934	Oceania	Papua New Guinea	B7	Capacity-enhancing	Fuel subsidies	0	not found evidence of subsidy
1284	Oceania	Papua New Guinea	C1	Ambiguous	Fisher assistance	0	not found evidence of subsidy
1285	Oceania	Papua New Guinea	C2	Ambiguous	Vessel buyback	0	not found evidence of subsidy
1286	Oceania	Papua New Guinea	C3	Ambiguous	Rural fisher communities	323848.7763	Reported
1792	Oceania	Samoa	A1	Beneficial	Fisheries mangt.	5429992.747	Modeled
1793	Oceania	Samoa	A2	Beneficial	Fishery R&D	1272263.392	Modeled
1794	Oceania	Samoa	A3	Beneficial	MPAs	0	not found evidence of subsidy
1795	Oceania	Samoa	B1	Capacity-enhancing	Boat constsruct. & renov.	0	not found evidence of subsidy
1796	Oceania	Samoa	B2	Capacity-enhancing	Fisheries dev. projects	1209606.603	Modeled
1797	Oceania	Samoa	B3	Capacity-enhancing	Fishing port develop.	0	not found evidence of subsidy
1798	Oceania	Samoa	B4	Capacity-enhancing	Markt. & storage infrast.	0	not found evidence of subsidy
1799	Oceania	Samoa	B5	Capacity-enhancing	Tax exemption	1423949.151	Modeled
1800	Oceania	Samoa	B6	Capacity-enhancing	Fishing access	46131.3	Modeled
1977	Oceania	Samoa	B7	Capacity-enhancing	Fuel subsidies	108738.5762	Modeled
1801	Oceania	Samoa	C1	Ambiguous	Fisher assistance	0	not found evidence of subsidy
1802	Oceania	Samoa	C2	Ambiguous	Vessel buyback	0	not found evidence of subsidy
1803	Oceania	Samoa	C3	Ambiguous	Rural fisher communities	680470.4297	Modeled
168	Oceania	Solomon Is	A1	Beneficial	Fisheries mangt.	10500444.82	Modeled
169	Oceania	Solomon Is	A2	Beneficial	Fishery R&D	0	not found evidence of subsidy
170	Oceania	Solomon Is	A3	Beneficial	MPAs	3873055.895	Modeled
171	Oceania	Solomon Is	B1	Capacity-enhancing	Boat constsruct. & renov.	809079.3353	Modeled
172	Oceania	Solomon Is	B2	Capacity-enhancing	Fisheries dev. projects	9545494.163	Modeled
173	Oceania	Solomon Is	B3	Capacity-enhancing	Fishing port develop.	0	not found evidence of subsidy
174	Oceania	Solomon Is	B4	Capacity-enhancing	Markt. & storage infrast.	13494042.01	Modeled
175	Oceania	Solomon Is	B5	Capacity-enhancing	Tax exemption	0	not found evidence of subsidy
176	Oceania	Solomon Is	B6	Capacity-enhancing	Fishing access	0	not found evidence of subsidy
1842	Oceania	Solomon Is	B7	Capacity-enhancing	Fuel subsidies	245481.5216	Modeled
177	Oceania	Solomon Is	C1	Ambiguous	Fisher assistance	0	not found evidence of subsidy
178	Oceania	Solomon Is	C2	Ambiguous	Vessel buyback	0	not found evidence of subsidy
179	Oceania	Solomon Is	C3	Ambiguous	Rural fisher communities	436274.3025	Modeled
1635	Oceania	Tonga	A1	Beneficial	Fisheries mangt.	1777871.014	Modeled
1636	Oceania	Tonga	A2	Beneficial	Fishery R&D	416560.447	Modeled
1637	Oceania	Tonga	A3	Beneficial	MPAs	729858.8946	Modeled
1638	Oceania	Tonga	B1	Capacity-enhancing	Boat constsruct. & renov.	95685.21244	Modeled
1639	Oceania	Tonga	B2	Capacity-enhancing	Fisheries dev. projects	283018.259	Modeled
1640	Oceania	Tonga	B3	Capacity-enhancing	Fishing port develop.	164884.3724	Modeled
1641	Oceania	Tonga	B4	Capacity-enhancing	Markt. & storage infrast.	214961.3233	Modeled
1642	Oceania	Tonga	B5	Capacity-enhancing	Tax exemption	0	not found evidence of subsidy
1643	Oceania	Tonga	B6	Capacity-enhancing	Fishing access	0	not found evidence of subsidy
1964	Oceania	Tonga	B7	Capacity-enhancing	Fuel subsidies	653444.7528	Modeled
1644	Oceania	Tonga	C1	Ambiguous	Fisher assistance	0	not found evidence of subsidy
1645	Oceania	Tonga	C2	Ambiguous	Vessel buyback	0	not found evidence of subsidy
1646	Oceania	Tonga	C3	Ambiguous	Rural fisher communities	0	not found evidence of subsidy
1695	Oceania	Tuvalu	A1	Beneficial	Fisheries mangt.	4900690.95	Modeled
1696	Oceania	Tuvalu	A2	Beneficial	Fishery R&D	0	not found evidence of subsidy
1697	Oceania	Tuvalu	A3	Beneficial	MPAs	725575.4824	Modeled
1698	Oceania	Tuvalu	B1	Capacity-enhancing	Boat constsruct. & renov.	0	not found evidence of subsidy
1699	Oceania	Tuvalu	B2	Capacity-enhancing	Fisheries dev. projects	0	not found evidence of subsidy
1700	Oceania	Tuvalu	B3	Capacity-enhancing	Fishing port develop.	0	not found evidence of subsidy
1701	Oceania	Tuvalu	B4	Capacity-enhancing	Markt. & storage infrast.	0	not found evidence of subsidy
1702	Oceania	Tuvalu	B5	Capacity-enhancing	Tax exemption	0	not found evidence of subsidy
1703	Oceania	Tuvalu	B6	Capacity-enhancing	Fishing access	395113.66	Modeled
1969	Oceania	Tuvalu	B7	Capacity-enhancing	Fuel subsidies	0	not found evidence of subsidy
1704	Oceania	Tuvalu	C1	Ambiguous	Fisher assistance	0	not found evidence of subsidy
1705	Oceania	Tuvalu	C2	Ambiguous	Vessel buyback	0	not found evidence of subsidy
1706	Oceania	Tuvalu	C3	Ambiguous	Rural fisher communities	0	not found evidence of subsidy
1155	Oceania	Vanuatu	A1	Beneficial	Fisheries mangt.	1342666.452	Reported
1156	Oceania	Vanuatu	A2	Beneficial	Fishery R&D	176709.1654	Reported
1157	Oceania	Vanuatu	A3	Beneficial	MPAs	440034.5529	Modeled
1158	Oceania	Vanuatu	B1	Capacity-enhancing	Boat constsruct. & renov.	345888.6784	Modeled
1159	Oceania	Vanuatu	B2	Capacity-enhancing	Fisheries dev. projects	632468.3205	Reported
1160	Oceania	Vanuatu	B3	Capacity-enhancing	Fishing port develop.	0	not found evidence of subsidy
1161	Oceania	Vanuatu	B4	Capacity-enhancing	Markt. & storage infrast.	5768824.086	Modeled
1162	Oceania	Vanuatu	B5	Capacity-enhancing	Tax exemption	679640.0942	Modeled
1163	Oceania	Vanuatu	B6	Capacity-enhancing	Fishing access	911866.76	Modeled
1924	Oceania	Vanuatu	B7	Capacity-enhancing	Fuel subsidies	4008640.934	Modeled
1164	Oceania	Vanuatu	C1	Ambiguous	Fisher assistance	0	not found evidence of subsidy
1165	Oceania	Vanuatu	C2	Ambiguous	Vessel buyback	0	not found evidence of subsidy
1166	Oceania	Vanuatu	C3	Ambiguous	Rural fisher communities	0	not found evidence of subsidy
36	South, Central America and Carribbean	Antigua Barb	A1	Beneficial	Fisheries mangt.	1113301.419	Modeled
37	South, Central America and Carribbean	Antigua Barb	A2	Beneficial	Fishery R&D	260849.8215	Modeled
38	South, Central America and Carribbean	Antigua Barb	A3	Beneficial	MPAs	1520416.488	Modeled
39	South, Central America and Carribbean	Antigua Barb	B1	Capacity-enhancing	Boat constsruct. & renov.	0	not found evidence of subsidy
40	South, Central America and Carribbean	Antigua Barb	B2	Capacity-enhancing	Fisheries dev. projects	439688.0711	Modeled
41	South, Central America and Carribbean	Antigua Barb	B3	Capacity-enhancing	Fishing port develop.	0	not found evidence of subsidy
42	South, Central America and Carribbean	Antigua Barb	B4	Capacity-enhancing	Markt. & storage infrast.	333957.0032	Modeled
43	South, Central America and Carribbean	Antigua Barb	B5	Capacity-enhancing	Tax exemption	517600.8911	Modeled
44	South, Central America and Carribbean	Antigua Barb	B6	Capacity-enhancing	Fishing access	0	not found evidence of subsidy
1831	South, Central America and Carribbean	Antigua Barb	B7	Capacity-enhancing	Fuel subsidies	0	not found evidence of subsidy
45	South, Central America and Carribbean	Antigua Barb	C1	Ambiguous	Fisher assistance	0	not found evidence of subsidy
46	South, Central America and Carribbean	Antigua Barb	C2	Ambiguous	Vessel buyback	0	not found evidence of subsidy
47	South, Central America and Carribbean	Antigua Barb	C3	Ambiguous	Rural fisher communities	0	not found evidence of subsidy
48	South, Central America and Carribbean	Argentina	A1	Beneficial	Fisheries mangt.	23293779.61	Reported
49	South, Central America and Carribbean	Argentina	A2	Beneficial	Fishery R&D	14683734.48	Reported
50	South, Central America and Carribbean	Argentina	A3	Beneficial	MPAs	12357904.98	Modeled
51	South, Central America and Carribbean	Argentina	B1	Capacity-enhancing	Boat constsruct. & renov.	16076972.61	Modeled
52	South, Central America and Carribbean	Argentina	B2	Capacity-enhancing	Fisheries dev. projects	47552559.92	Modeled
53	South, Central America and Carribbean	Argentina	B3	Capacity-enhancing	Fishing port develop.	250863.5151	Reported
54	South, Central America and Carribbean	Argentina	B4	Capacity-enhancing	Markt. & storage infrast.	36117673.98	Modeled
55	South, Central America and Carribbean	Argentina	B5	Capacity-enhancing	Tax exemption	55978883.69	Modeled
56	South, Central America and Carribbean	Argentina	B6	Capacity-enhancing	Fishing access	5988.41	Modeled
1832	South, Central America and Carribbean	Argentina	B7	Capacity-enhancing	Fuel subsidies	86845934.37	Modeled
57	South, Central America and Carribbean	Argentina	C1	Ambiguous	Fisher assistance	10756897.04	Modeled
58	South, Central America and Carribbean	Argentina	C2	Ambiguous	Vessel buyback	11715210.05	Modeled
59	South, Central America and Carribbean	Argentina	C3	Ambiguous	Rural fisher communities	0	not found evidence of subsidy
72	South, Central America and Carribbean	Bahamas	A1	Beneficial	Fisheries mangt.	2291412	Reported
73	South, Central America and Carribbean	Bahamas	A2	Beneficial	Fishery R&D	1700000	Reported
74	South, Central America and Carribbean	Bahamas	A3	Beneficial	MPAs	9394835.37	Modeled
75	South, Central America and Carribbean	Bahamas	B1	Capacity-enhancing	Boat constsruct. & renov.	0	not found evidence of subsidy
76	South, Central America and Carribbean	Bahamas	B2	Capacity-enhancing	Fisheries dev. projects	0	not found evidence of subsidy
77	South, Central America and Carribbean	Bahamas	B3	Capacity-enhancing	Fishing port develop.	0	not found evidence of subsidy
78	South, Central America and Carribbean	Bahamas	B4	Capacity-enhancing	Markt. & storage infrast.	0	not found evidence of subsidy
79	South, Central America and Carribbean	Bahamas	B5	Capacity-enhancing	Tax exemption	4625550.542	Modeled
80	South, Central America and Carribbean	Bahamas	B6	Capacity-enhancing	Fishing access	0	not found evidence of subsidy
1834	South, Central America and Carribbean	Bahamas	B7	Capacity-enhancing	Fuel subsidies	0	not found evidence of subsidy
81	South, Central America and Carribbean	Bahamas	C1	Ambiguous	Fisher assistance	0	not found evidence of subsidy
82	South, Central America and Carribbean	Bahamas	C2	Ambiguous	Vessel buyback	0	not found evidence of subsidy
83	South, Central America and Carribbean	Bahamas	C3	Ambiguous	Rural fisher communities	0	not found evidence of subsidy
108	South, Central America and Carribbean	Barbados	A1	Beneficial	Fisheries mangt.	563755.073	Modeled
109	South, Central America and Carribbean	Barbados	A2	Beneficial	Fishery R&D	132089.4842	Modeled
110	South, Central America and Carribbean	Barbados	A3	Beneficial	MPAs	134486.0094	Modeled
111	South, Central America and Carribbean	Barbados	B1	Capacity-enhancing	Boat constsruct. & renov.	0	not found evidence of subsidy
112	South, Central America and Carribbean	Barbados	B2	Capacity-enhancing	Fisheries dev. projects	0	not found evidence of subsidy
113	South, Central America and Carribbean	Barbados	B3	Capacity-enhancing	Fishing port develop.	0	not found evidence of subsidy
114	South, Central America and Carribbean	Barbados	B4	Capacity-enhancing	Markt. & storage infrast.	0	not found evidence of subsidy
115	South, Central America and Carribbean	Barbados	B5	Capacity-enhancing	Tax exemption	274698.9505	Modeled
116	South, Central America and Carribbean	Barbados	B6	Capacity-enhancing	Fishing access	650.19	Modeled
1837	South, Central America and Carribbean	Barbados	B7	Capacity-enhancing	Fuel subsidies	2301463.332	Modeled
117	South, Central America and Carribbean	Barbados	C1	Ambiguous	Fisher assistance	0	not found evidence of subsidy
118	South, Central America and Carribbean	Barbados	C2	Ambiguous	Vessel buyback	0	not found evidence of subsidy
119	South, Central America and Carribbean	Barbados	C3	Ambiguous	Rural fisher communities	70648.09745	Modeled
156	South, Central America and Carribbean	Belize	A1	Beneficial	Fisheries mangt.	4217228.85	Reported
157	South, Central America and Carribbean	Belize	A2	Beneficial	Fishery R&D	307326.5328	Modeled
158	South, Central America and Carribbean	Belize	A3	Beneficial	MPAs	9721373.393	Modeled
159	South, Central America and Carribbean	Belize	B1	Capacity-enhancing	Boat constsruct. & renov.	0	not found evidence of subsidy
160	South, Central America and Carribbean	Belize	B2	Capacity-enhancing	Fisheries dev. projects	14255767.19	Modeled
161	South, Central America and Carribbean	Belize	B3	Capacity-enhancing	Fishing port develop.	0	not found evidence of subsidy
162	South, Central America and Carribbean	Belize	B4	Capacity-enhancing	Markt. & storage infrast.	332505.625	Reported
163	South, Central America and Carribbean	Belize	B5	Capacity-enhancing	Tax exemption	16781892.18	Modeled
164	South, Central America and Carribbean	Belize	B6	Capacity-enhancing	Fishing access	15723894.71	Modeled
1841	South, Central America and Carribbean	Belize	B7	Capacity-enhancing	Fuel subsidies	0	not found evidence of subsidy
165	South, Central America and Carribbean	Belize	C1	Ambiguous	Fisher assistance	0	not found evidence of subsidy
166	South, Central America and Carribbean	Belize	C2	Ambiguous	Vessel buyback	0	not found evidence of subsidy
167	South, Central America and Carribbean	Belize	C3	Ambiguous	Rural fisher communities	164373.6818	Modeled
144	South, Central America and Carribbean	Brazil	A1	Beneficial	Fisheries mangt.	42571102.79	Reported
145	South, Central America and Carribbean	Brazil	A2	Beneficial	Fishery R&D	53552010.3	Modeled
146	South, Central America and Carribbean	Brazil	A3	Beneficial	MPAs	149979343.5	Modeled
147	South, Central America and Carribbean	Brazil	B1	Capacity-enhancing	Boat constsruct. & renov.	27928835.92	Modeled
148	South, Central America and Carribbean	Brazil	B2	Capacity-enhancing	Fisheries dev. projects	8257499.848	Reported
149	South, Central America and Carribbean	Brazil	B3	Capacity-enhancing	Fishing port develop.	332049.0338	Reported
150	South, Central America and Carribbean	Brazil	B4	Capacity-enhancing	Markt. & storage infrast.	121220212.9	Reported
151	South, Central America and Carribbean	Brazil	B5	Capacity-enhancing	Tax exemption	92115717.9	Reported
152	South, Central America and Carribbean	Brazil	B6	Capacity-enhancing	Fishing access	54151.86	Modeled
1840	South, Central America and Carribbean	Brazil	B7	Capacity-enhancing	Fuel subsidies	6181967.382	Reported
153	South, Central America and Carribbean	Brazil	C1	Ambiguous	Fisher assistance	30063729.48	Reported
154	South, Central America and Carribbean	Brazil	C2	Ambiguous	Vessel buyback	0	not found evidence of subsidy
155	South, Central America and Carribbean	Brazil	C3	Ambiguous	Rural fisher communities	28642307.64	Modeled
288	South, Central America and Carribbean	Chile	A1	Beneficial	Fisheries mangt.	9716384.638	Reported
289	South, Central America and Carribbean	Chile	A2	Beneficial	Fishery R&D	3718790.778	Reported
290	South, Central America and Carribbean	Chile	A3	Beneficial	MPAs	105515451.2	Modeled
291	South, Central America and Carribbean	Chile	B1	Capacity-enhancing	Boat constsruct. & renov.	0	not found evidence of subsidy
292	South, Central America and Carribbean	Chile	B2	Capacity-enhancing	Fisheries dev. projects	27012637.31	Reported
293	South, Central America and Carribbean	Chile	B3	Capacity-enhancing	Fishing port develop.	0	not found evidence of subsidy
294	South, Central America and Carribbean	Chile	B4	Capacity-enhancing	Markt. & storage infrast.	84617424.84	Modeled
295	South, Central America and Carribbean	Chile	B5	Capacity-enhancing	Tax exemption	0	not found evidence of subsidy
296	South, Central America and Carribbean	Chile	B6	Capacity-enhancing	Fishing access	21449833.87	Modeled
1852	South, Central America and Carribbean	Chile	B7	Capacity-enhancing	Fuel subsidies	0	not found evidence of subsidy
297	South, Central America and Carribbean	Chile	C1	Ambiguous	Fisher assistance	2887593.75	Reported
298	South, Central America and Carribbean	Chile	C2	Ambiguous	Vessel buyback	0	not found evidence of subsidy
299	South, Central America and Carribbean	Chile	C3	Ambiguous	Rural fisher communities	44923.2585	Reported
325	South, Central America and Carribbean	Colombia	A1	Beneficial	Fisheries mangt.	8458096.937	Modeled
326	South, Central America and Carribbean	Colombia	A2	Beneficial	Fishery R&D	1981757.177	Modeled
327	South, Central America and Carribbean	Colombia	A3	Beneficial	MPAs	10066398.66	Modeled
328	South, Central America and Carribbean	Colombia	B1	Capacity-enhancing	Boat constsruct. & renov.	0	not found evidence of subsidy
329	South, Central America and Carribbean	Colombia	B2	Capacity-enhancing	Fisheries dev. projects	6445303.315	Modeled
330	South, Central America and Carribbean	Colombia	B3	Capacity-enhancing	Fishing port develop.	0	not found evidence of subsidy
331	South, Central America and Carribbean	Colombia	B4	Capacity-enhancing	Markt. & storage infrast.	4895411.818	Modeled
332	South, Central America and Carribbean	Colombia	B5	Capacity-enhancing	Tax exemption	0	not found evidence of subsidy
333	South, Central America and Carribbean	Colombia	B6	Capacity-enhancing	Fishing access	139765.55	Modeled
1855	South, Central America and Carribbean	Colombia	B7	Capacity-enhancing	Fuel subsidies	0	not found evidence of subsidy
334	South, Central America and Carribbean	Colombia	C1	Ambiguous	Fisher assistance	0	not found evidence of subsidy
335	South, Central America and Carribbean	Colombia	C2	Ambiguous	Vessel buyback	0	not found evidence of subsidy
336	South, Central America and Carribbean	Colombia	C3	Ambiguous	Rural fisher communities	1059943.378	Modeled
373	South, Central America and Carribbean	Costa Rica	A1	Beneficial	Fisheries mangt.	3903926.682	Modeled
374	South, Central America and Carribbean	Costa Rica	A2	Beneficial	Fishery R&D	914701.5904	Modeled
375	South, Central America and Carribbean	Costa Rica	A3	Beneficial	MPAs	5899001.736	Modeled
376	South, Central America and Carribbean	Costa Rica	B1	Capacity-enhancing	Boat constsruct. & renov.	0	not found evidence of subsidy
377	South, Central America and Carribbean	Costa Rica	B2	Capacity-enhancing	Fisheries dev. projects	2417657.052	Modeled
378	South, Central America and Carribbean	Costa Rica	B3	Capacity-enhancing	Fishing port develop.	0	not found evidence of subsidy
379	South, Central America and Carribbean	Costa Rica	B4	Capacity-enhancing	Markt. & storage infrast.	0	not found evidence of subsidy
380	South, Central America and Carribbean	Costa Rica	B5	Capacity-enhancing	Tax exemption	433.2264065	Reported
381	South, Central America and Carribbean	Costa Rica	B6	Capacity-enhancing	Fishing access	52601.06	Modeled
1859	South, Central America and Carribbean	Costa Rica	B7	Capacity-enhancing	Fuel subsidies	1461305.522	Reported
382	South, Central America and Carribbean	Costa Rica	C1	Ambiguous	Fisher assistance	0	not found evidence of subsidy
383	South, Central America and Carribbean	Costa Rica	C2	Ambiguous	Vessel buyback	0	not found evidence of subsidy
384	South, Central America and Carribbean	Costa Rica	C3	Ambiguous	Rural fisher communities	489228.4006	Modeled
397	South, Central America and Carribbean	Cuba	A1	Beneficial	Fisheries mangt.	5557819.788	Modeled
398	South, Central America and Carribbean	Cuba	A2	Beneficial	Fishery R&D	0	not found evidence of subsidy
399	South, Central America and Carribbean	Cuba	A3	Beneficial	MPAs	18255231.62	Modeled
400	South, Central America and Carribbean	Cuba	B1	Capacity-enhancing	Boat constsruct. & renov.	0	not found evidence of subsidy
401	South, Central America and Carribbean	Cuba	B2	Capacity-enhancing	Fisheries dev. projects	2295544.844	Modeled
402	South, Central America and Carribbean	Cuba	B3	Capacity-enhancing	Fishing port develop.	0	not found evidence of subsidy
403	South, Central America and Carribbean	Cuba	B4	Capacity-enhancing	Markt. & storage infrast.	0	not found evidence of subsidy
404	South, Central America and Carribbean	Cuba	B5	Capacity-enhancing	Tax exemption	0	not found evidence of subsidy
405	South, Central America and Carribbean	Cuba	B6	Capacity-enhancing	Fishing access	175422.27	Modeled
1861	South, Central America and Carribbean	Cuba	B7	Capacity-enhancing	Fuel subsidies	0	not found evidence of subsidy
406	South, Central America and Carribbean	Cuba	C1	Ambiguous	Fisher assistance	0	not found evidence of subsidy
407	South, Central America and Carribbean	Cuba	C2	Ambiguous	Vessel buyback	0	not found evidence of subsidy
408	South, Central America and Carribbean	Cuba	C3	Ambiguous	Rural fisher communities	0	not found evidence of subsidy
445	South, Central America and Carribbean	Dominica	A1	Beneficial	Fisheries mangt.	704419.6289	Reported
446	South, Central America and Carribbean	Dominica	A2	Beneficial	Fishery R&D	98275.76796	Modeled
447	South, Central America and Carribbean	Dominica	A3	Beneficial	MPAs	374478.626	Modeled
448	South, Central America and Carribbean	Dominica	B1	Capacity-enhancing	Boat constsruct. & renov.	0	not found evidence of subsidy
449	South, Central America and Carribbean	Dominica	B2	Capacity-enhancing	Fisheries dev. projects	111111.111	Reported
450	South, Central America and Carribbean	Dominica	B3	Capacity-enhancing	Fishing port develop.	189495.9257	Reported
451	South, Central America and Carribbean	Dominica	B4	Capacity-enhancing	Markt. & storage infrast.	1018670.364	Modeled
452	South, Central America and Carribbean	Dominica	B5	Capacity-enhancing	Tax exemption	0	not found evidence of subsidy
453	South, Central America and Carribbean	Dominica	B6	Capacity-enhancing	Fishing access	1717399.91	Modeled
1865	South, Central America and Carribbean	Dominica	B7	Capacity-enhancing	Fuel subsidies	548107.8327	Modeled
454	South, Central America and Carribbean	Dominica	C1	Ambiguous	Fisher assistance	0	not found evidence of subsidy
455	South, Central America and Carribbean	Dominica	C2	Ambiguous	Vessel buyback	0	not found evidence of subsidy
456	South, Central America and Carribbean	Dominica	C3	Ambiguous	Rural fisher communities	52562.82189	Modeled
457	South, Central America and Carribbean	Dominican Rp	A1	Beneficial	Fisheries mangt.	8879078.531	Modeled
458	South, Central America and Carribbean	Dominican Rp	A2	Beneficial	Fishery R&D	0	not found evidence of subsidy
459	South, Central America and Carribbean	Dominican Rp	A3	Beneficial	MPAs	8528779.034	Modeled
460	South, Central America and Carribbean	Dominican Rp	B1	Capacity-enhancing	Boat constsruct. & renov.	0	not found evidence of subsidy
461	South, Central America and Carribbean	Dominican Rp	B2	Capacity-enhancing	Fisheries dev. projects	3509195.507	Modeled
462	South, Central America and Carribbean	Dominican Rp	B3	Capacity-enhancing	Fishing port develop.	0	not found evidence of subsidy
463	South, Central America and Carribbean	Dominican Rp	B4	Capacity-enhancing	Markt. & storage infrast.	0	not found evidence of subsidy
464	South, Central America and Carribbean	Dominican Rp	B5	Capacity-enhancing	Tax exemption	0	not found evidence of subsidy
465	South, Central America and Carribbean	Dominican Rp	B6	Capacity-enhancing	Fishing access	3680.69	Modeled
1866	South, Central America and Carribbean	Dominican Rp	B7	Capacity-enhancing	Fuel subsidies	0	not found evidence of subsidy
466	South, Central America and Carribbean	Dominican Rp	C1	Ambiguous	Fisher assistance	0	not found evidence of subsidy
467	South, Central America and Carribbean	Dominican Rp	C2	Ambiguous	Vessel buyback	0	not found evidence of subsidy
468	South, Central America and Carribbean	Dominican Rp	C3	Ambiguous	Rural fisher communities	0	not found evidence of subsidy
469	South, Central America and Carribbean	Ecuador	A1	Beneficial	Fisheries mangt.	48220288.01	Modeled
470	South, Central America and Carribbean	Ecuador	A2	Beneficial	Fishery R&D	11298156.38	Modeled
471	South, Central America and Carribbean	Ecuador	A3	Beneficial	MPAs	8043056.299	Modeled
472	South, Central America and Carribbean	Ecuador	B1	Capacity-enhancing	Boat constsruct. & renov.	9619420.083	Modeled
473	South, Central America and Carribbean	Ecuador	B2	Capacity-enhancing	Fisheries dev. projects	533553.6537	Reported
474	South, Central America and Carribbean	Ecuador	B3	Capacity-enhancing	Fishing port develop.	0	not found evidence of subsidy
475	South, Central America and Carribbean	Ecuador	B4	Capacity-enhancing	Markt. & storage infrast.	0	not found evidence of subsidy
476	South, Central America and Carribbean	Ecuador	B5	Capacity-enhancing	Tax exemption	0	not found evidence of subsidy
477	South, Central America and Carribbean	Ecuador	B6	Capacity-enhancing	Fishing access	162267.81	Modeled
1867	South, Central America and Carribbean	Ecuador	B7	Capacity-enhancing	Fuel subsidies	0	not found evidence of subsidy
478	South, Central America and Carribbean	Ecuador	C1	Ambiguous	Fisher assistance	388302.4654	Reported
479	South, Central America and Carribbean	Ecuador	C2	Ambiguous	Vessel buyback	0	not found evidence of subsidy
480	South, Central America and Carribbean	Ecuador	C3	Ambiguous	Rural fisher communities	0	not found evidence of subsidy
481	South, Central America and Carribbean	El Salvador	A1	Beneficial	Fisheries mangt.	933407.0301	Modeled
482	South, Central America and Carribbean	El Salvador	A2	Beneficial	Fishery R&D	75379.91379	Modeled
483	South, Central America and Carribbean	El Salvador	A3	Beneficial	MPAs	1312573.218	Modeled
484	South, Central America and Carribbean	El Salvador	B1	Capacity-enhancing	Boat constsruct. & renov.	142460.4372	Modeled
485	South, Central America and Carribbean	El Salvador	B2	Capacity-enhancing	Fisheries dev. projects	1680744.041	Modeled
486	South, Central America and Carribbean	El Salvador	B3	Capacity-enhancing	Fishing port develop.	0	not found evidence of subsidy
487	South, Central America and Carribbean	El Salvador	B4	Capacity-enhancing	Markt. & storage infrast.	0	not found evidence of subsidy
488	South, Central America and Carribbean	El Salvador	B5	Capacity-enhancing	Tax exemption	0	not found evidence of subsidy
489	South, Central America and Carribbean	El Salvador	B6	Capacity-enhancing	Fishing access	0	not found evidence of subsidy
1868	South, Central America and Carribbean	El Salvador	B7	Capacity-enhancing	Fuel subsidies	0	not found evidence of subsidy
490	South, Central America and Carribbean	El Salvador	C1	Ambiguous	Fisher assistance	272285.8215	Modeled
491	South, Central America and Carribbean	El Salvador	C2	Ambiguous	Vessel buyback	0	not found evidence of subsidy
492	South, Central America and Carribbean	El Salvador	C3	Ambiguous	Rural fisher communities	38781.35719	Modeled
650	South, Central America and Carribbean	Grenada	A1	Beneficial	Fisheries mangt.	435003.55	Modeled
651	South, Central America and Carribbean	Grenada	A2	Beneficial	Fishery R&D	101922.6208	Modeled
652	South, Central America and Carribbean	Grenada	A3	Beneficial	MPAs	711462.2905	Modeled
653	South, Central America and Carribbean	Grenada	B1	Capacity-enhancing	Boat constsruct. & renov.	0	not found evidence of subsidy
654	South, Central America and Carribbean	Grenada	B2	Capacity-enhancing	Fisheries dev. projects	208505.8053	Modeled
655	South, Central America and Carribbean	Grenada	B3	Capacity-enhancing	Fishing port develop.	121473.9606	Modeled
656	South, Central America and Carribbean	Grenada	B4	Capacity-enhancing	Markt. & storage infrast.	158366.7569	Modeled
657	South, Central America and Carribbean	Grenada	B5	Capacity-enhancing	Tax exemption	0	not found evidence of subsidy
658	South, Central America and Carribbean	Grenada	B6	Capacity-enhancing	Fishing access	104324.85	Modeled
1882	South, Central America and Carribbean	Grenada	B7	Capacity-enhancing	Fuel subsidies	1182511.559	Modeled
659	South, Central America and Carribbean	Grenada	C1	Ambiguous	Fisher assistance	0	not found evidence of subsidy
660	South, Central America and Carribbean	Grenada	C2	Ambiguous	Vessel buyback	0	not found evidence of subsidy
661	South, Central America and Carribbean	Grenada	C3	Ambiguous	Rural fisher communities	0	not found evidence of subsidy
662	South, Central America and Carribbean	Guatemala	A1	Beneficial	Fisheries mangt.	2482618.247	Modeled
663	South, Central America and Carribbean	Guatemala	A2	Beneficial	Fishery R&D	200490.8292	Modeled
664	South, Central America and Carribbean	Guatemala	A3	Beneficial	MPAs	755668.1982	Modeled
665	South, Central America and Carribbean	Guatemala	B1	Capacity-enhancing	Boat constsruct. & renov.	0	not found evidence of subsidy
666	South, Central America and Carribbean	Guatemala	B2	Capacity-enhancing	Fisheries dev. projects	3460672.042	Modeled
667	South, Central America and Carribbean	Guatemala	B3	Capacity-enhancing	Fishing port develop.	0	not found evidence of subsidy
668	South, Central America and Carribbean	Guatemala	B4	Capacity-enhancing	Markt. & storage infrast.	0	not found evidence of subsidy
669	South, Central America and Carribbean	Guatemala	B5	Capacity-enhancing	Tax exemption	576362.5862	Modeled
670	South, Central America and Carribbean	Guatemala	B6	Capacity-enhancing	Fishing access	128126.93	Modeled
1883	South, Central America and Carribbean	Guatemala	B7	Capacity-enhancing	Fuel subsidies	0	not found evidence of subsidy
671	South, Central America and Carribbean	Guatemala	C1	Ambiguous	Fisher assistance	0	not found evidence of subsidy
672	South, Central America and Carribbean	Guatemala	C2	Ambiguous	Vessel buyback	0	not found evidence of subsidy
673	South, Central America and Carribbean	Guatemala	C3	Ambiguous	Rural fisher communities	103148.2535	Modeled
686	South, Central America and Carribbean	Guyana	A1	Beneficial	Fisheries mangt.	1089360.147	Reported
687	South, Central America and Carribbean	Guyana	A2	Beneficial	Fishery R&D	354359.2825	Modeled
688	South, Central America and Carribbean	Guyana	A3	Beneficial	MPAs	54977.83476	Modeled
689	South, Central America and Carribbean	Guyana	B1	Capacity-enhancing	Boat constsruct. & renov.	0	not found evidence of subsidy
690	South, Central America and Carribbean	Guyana	B2	Capacity-enhancing	Fisheries dev. projects	4357676.346	Modeled
691	South, Central America and Carribbean	Guyana	B3	Capacity-enhancing	Fishing port develop.	0	not found evidence of subsidy
692	South, Central America and Carribbean	Guyana	B4	Capacity-enhancing	Markt. & storage infrast.	975530.0605	Reported
693	South, Central America and Carribbean	Guyana	B5	Capacity-enhancing	Tax exemption	0	not found evidence of subsidy
694	South, Central America and Carribbean	Guyana	B6	Capacity-enhancing	Fishing access	0	not found evidence of subsidy
1885	South, Central America and Carribbean	Guyana	B7	Capacity-enhancing	Fuel subsidies	0	not found evidence of subsidy
695	South, Central America and Carribbean	Guyana	C1	Ambiguous	Fisher assistance	0	not found evidence of subsidy
696	South, Central America and Carribbean	Guyana	C2	Ambiguous	Vessel buyback	0	not found evidence of subsidy
697	South, Central America and Carribbean	Guyana	C3	Ambiguous	Rural fisher communities	182310.2895	Modeled
698	South, Central America and Carribbean	Haiti	A1	Beneficial	Fisheries mangt.	1237916.176	Reported
699	South, Central America and Carribbean	Haiti	A2	Beneficial	Fishery R&D	247911.0515	Reported
700	South, Central America and Carribbean	Haiti	A3	Beneficial	MPAs	0	not found evidence of subsidy
701	South, Central America and Carribbean	Haiti	B1	Capacity-enhancing	Boat constsruct. & renov.	21922.71282	Reported
702	South, Central America and Carribbean	Haiti	B2	Capacity-enhancing	Fisheries dev. projects	891694.0509	Reported
703	South, Central America and Carribbean	Haiti	B3	Capacity-enhancing	Fishing port develop.	59211.81313	Reported
704	South, Central America and Carribbean	Haiti	B4	Capacity-enhancing	Markt. & storage infrast.	722732.425	Reported
705	South, Central America and Carribbean	Haiti	B5	Capacity-enhancing	Tax exemption	0	not found evidence of subsidy
706	South, Central America and Carribbean	Haiti	B6	Capacity-enhancing	Fishing access	77.21	Modeled
1886	South, Central America and Carribbean	Haiti	B7	Capacity-enhancing	Fuel subsidies	0	not found evidence of subsidy
707	South, Central America and Carribbean	Haiti	C1	Ambiguous	Fisher assistance	23306.2033	Reported
708	South, Central America and Carribbean	Haiti	C2	Ambiguous	Vessel buyback	0	not found evidence of subsidy
709	South, Central America and Carribbean	Haiti	C3	Ambiguous	Rural fisher communities	0	not found evidence of subsidy
710	South, Central America and Carribbean	Honduras	A1	Beneficial	Fisheries mangt.	3070215.089	Modeled
711	South, Central America and Carribbean	Honduras	A2	Beneficial	Fishery R&D	247943.8672	Modeled
712	South, Central America and Carribbean	Honduras	A3	Beneficial	MPAs	5537122.062	Modeled
713	South, Central America and Carribbean	Honduras	B1	Capacity-enhancing	Boat constsruct. & renov.	256310.0706	Modeled
714	South, Central America and Carribbean	Honduras	B2	Capacity-enhancing	Fisheries dev. projects	3023938.662	Modeled
715	South, Central America and Carribbean	Honduras	B3	Capacity-enhancing	Fishing port develop.	0	not found evidence of subsidy
716	South, Central America and Carribbean	Honduras	B4	Capacity-enhancing	Markt. & storage infrast.	0	not found evidence of subsidy
717	South, Central America and Carribbean	Honduras	B5	Capacity-enhancing	Tax exemption	503626.1994	Modeled
718	South, Central America and Carribbean	Honduras	B6	Capacity-enhancing	Fishing access	3170.57	Modeled
1887	South, Central America and Carribbean	Honduras	B7	Capacity-enhancing	Fuel subsidies	0	not found evidence of subsidy
719	South, Central America and Carribbean	Honduras	C1	Ambiguous	Fisher assistance	0	not found evidence of subsidy
720	South, Central America and Carribbean	Honduras	C2	Ambiguous	Vessel buyback	0	not found evidence of subsidy
721	South, Central America and Carribbean	Honduras	C3	Ambiguous	Rural fisher communities	127561.8291	Modeled
842	South, Central America and Carribbean	Jamaica	A1	Beneficial	Fisheries mangt.	7177468.856	Reported
843	South, Central America and Carribbean	Jamaica	A2	Beneficial	Fishery R&D	0	not found evidence of subsidy
844	South, Central America and Carribbean	Jamaica	A3	Beneficial	MPAs	2341910.645	Modeled
845	South, Central America and Carribbean	Jamaica	B1	Capacity-enhancing	Boat constsruct. & renov.	564819.901	Modeled
846	South, Central America and Carribbean	Jamaica	B2	Capacity-enhancing	Fisheries dev. projects	1670627.477	Modeled
847	South, Central America and Carribbean	Jamaica	B3	Capacity-enhancing	Fishing port develop.	0	not found evidence of subsidy
848	South, Central America and Carribbean	Jamaica	B4	Capacity-enhancing	Markt. & storage infrast.	1268894.433	Modeled
849	South, Central America and Carribbean	Jamaica	B5	Capacity-enhancing	Tax exemption	1987893.211	Reported
850	South, Central America and Carribbean	Jamaica	B6	Capacity-enhancing	Fishing access	0	not found evidence of subsidy
1898	South, Central America and Carribbean	Jamaica	B7	Capacity-enhancing	Fuel subsidies	16499732.15	Modeled
851	South, Central America and Carribbean	Jamaica	C1	Ambiguous	Fisher assistance	0	not found evidence of subsidy
852	South, Central America and Carribbean	Jamaica	C2	Ambiguous	Vessel buyback	0	not found evidence of subsidy
853	South, Central America and Carribbean	Jamaica	C3	Ambiguous	Rural fisher communities	294526.7207	Reported
1179	South, Central America and Carribbean	Nicaragua	A1	Beneficial	Fisheries mangt.	6190010.012	Modeled
1180	South, Central America and Carribbean	Nicaragua	A2	Beneficial	Fishery R&D	499891.6936	Modeled
1181	South, Central America and Carribbean	Nicaragua	A3	Beneficial	MPAs	822950.7543	Modeled
1182	South, Central America and Carribbean	Nicaragua	B1	Capacity-enhancing	Boat constsruct. & renov.	0	not found evidence of subsidy
1183	South, Central America and Carribbean	Nicaragua	B2	Capacity-enhancing	Fisheries dev. projects	7802142.821	Modeled
1184	South, Central America and Carribbean	Nicaragua	B3	Capacity-enhancing	Fishing port develop.	0	not found evidence of subsidy
1185	South, Central America and Carribbean	Nicaragua	B4	Capacity-enhancing	Markt. & storage infrast.	11029543.49	Modeled
1186	South, Central America and Carribbean	Nicaragua	B5	Capacity-enhancing	Tax exemption	1299419.061	Modeled
1187	South, Central America and Carribbean	Nicaragua	B6	Capacity-enhancing	Fishing access	6772.18	Modeled
1926	South, Central America and Carribbean	Nicaragua	B7	Capacity-enhancing	Fuel subsidies	0	not found evidence of subsidy
1188	South, Central America and Carribbean	Nicaragua	C1	Ambiguous	Fisher assistance	0	not found evidence of subsidy
1189	South, Central America and Carribbean	Nicaragua	C2	Ambiguous	Vessel buyback	0	not found evidence of subsidy
1190	South, Central America and Carribbean	Nicaragua	C3	Ambiguous	Rural fisher communities	0	not found evidence of subsidy
1263	South, Central America and Carribbean	Panama	A1	Beneficial	Fisheries mangt.	8772484	Reported
1264	South, Central America and Carribbean	Panama	A2	Beneficial	Fishery R&D	785741.5	Reported
1265	South, Central America and Carribbean	Panama	A3	Beneficial	MPAs	5674465.09	Modeled
1266	South, Central America and Carribbean	Panama	B1	Capacity-enhancing	Boat constsruct. & renov.	2804049.567	Modeled
1267	South, Central America and Carribbean	Panama	B2	Capacity-enhancing	Fisheries dev. projects	785741.5	Reported
1268	South, Central America and Carribbean	Panama	B3	Capacity-enhancing	Fishing port develop.	0	not found evidence of subsidy
1269	South, Central America and Carribbean	Panama	B4	Capacity-enhancing	Markt. & storage infrast.	6299429.037	Modeled
1270	South, Central America and Carribbean	Panama	B5	Capacity-enhancing	Tax exemption	9763502.642	Modeled
1271	South, Central America and Carribbean	Panama	B6	Capacity-enhancing	Fishing access	830060.96	Modeled
1933	South, Central America and Carribbean	Panama	B7	Capacity-enhancing	Fuel subsidies	0	not found evidence of subsidy
1272	South, Central America and Carribbean	Panama	C1	Ambiguous	Fisher assistance	0	not found evidence of subsidy
1273	South, Central America and Carribbean	Panama	C2	Ambiguous	Vessel buyback	0	not found evidence of subsidy
1274	South, Central America and Carribbean	Panama	C3	Ambiguous	Rural fisher communities	8200052	Reported
1287	South, Central America and Carribbean	Peru	A1	Beneficial	Fisheries mangt.	19736523.14	Reported
1288	South, Central America and Carribbean	Peru	A2	Beneficial	Fishery R&D	21835433.3	Reported
1289	South, Central America and Carribbean	Peru	A3	Beneficial	MPAs	3039490.031	Modeled
1290	South, Central America and Carribbean	Peru	B1	Capacity-enhancing	Boat constsruct. & renov.	38599299.87	Modeled
1291	South, Central America and Carribbean	Peru	B2	Capacity-enhancing	Fisheries dev. projects	8312520.556	Reported
1292	South, Central America and Carribbean	Peru	B3	Capacity-enhancing	Fishing port develop.	66514157.97	Modeled
1293	South, Central America and Carribbean	Peru	B4	Capacity-enhancing	Markt. & storage infrast.	31899962.53	Reported
1294	South, Central America and Carribbean	Peru	B5	Capacity-enhancing	Tax exemption	134400037.2	Modeled
1295	South, Central America and Carribbean	Peru	B6	Capacity-enhancing	Fishing access	63405.52	Modeled
1935	South, Central America and Carribbean	Peru	B7	Capacity-enhancing	Fuel subsidies	0	not found evidence of subsidy
1296	South, Central America and Carribbean	Peru	C1	Ambiguous	Fisher assistance	2699781.99	Reported
1297	South, Central America and Carribbean	Peru	C2	Ambiguous	Vessel buyback	0	not found evidence of subsidy
1298	South, Central America and Carribbean	Peru	C3	Ambiguous	Rural fisher communities	1370490.006	Reported
1395	South, Central America and Carribbean	St Kitts Nev	A1	Beneficial	Fisheries mangt.	583528.4046	Modeled
1396	South, Central America and Carribbean	St Kitts Nev	A2	Beneficial	Fishery R&D	0	not found evidence of subsidy
1397	South, Central America and Carribbean	St Kitts Nev	A3	Beneficial	MPAs	0	not found evidence of subsidy
1398	South, Central America and Carribbean	St Kitts Nev	B1	Capacity-enhancing	Boat constsruct. & renov.	0	not found evidence of subsidy
1399	South, Central America and Carribbean	St Kitts Nev	B2	Capacity-enhancing	Fisheries dev. projects	230459.1319	Modeled
1400	South, Central America and Carribbean	St Kitts Nev	B3	Capacity-enhancing	Fishing port develop.	0	not found evidence of subsidy
1401	South, Central America and Carribbean	St Kitts Nev	B4	Capacity-enhancing	Markt. & storage infrast.	0	not found evidence of subsidy
1402	South, Central America and Carribbean	St Kitts Nev	B5	Capacity-enhancing	Tax exemption	271296.5393	Modeled
1403	South, Central America and Carribbean	St Kitts Nev	B6	Capacity-enhancing	Fishing access	0	not found evidence of subsidy
1944	South, Central America and Carribbean	St Kitts Nev	B7	Capacity-enhancing	Fuel subsidies	0	not found evidence of subsidy
1404	South, Central America and Carribbean	St Kitts Nev	C1	Ambiguous	Fisher assistance	0	not found evidence of subsidy
1405	South, Central America and Carribbean	St Kitts Nev	C2	Ambiguous	Vessel buyback	0	not found evidence of subsidy
1406	South, Central America and Carribbean	St Kitts Nev	C3	Ambiguous	Rural fisher communities	0	not found evidence of subsidy
1407	South, Central America and Carribbean	St Lucia	A1	Beneficial	Fisheries mangt.	339108.6508	Modeled
1408	South, Central America and Carribbean	St Lucia	A2	Beneficial	Fishery R&D	79454.16178	Modeled
1409	South, Central America and Carribbean	St Lucia	A3	Beneficial	MPAs	1428882.624	Modeled
1410	South, Central America and Carribbean	St Lucia	B1	Capacity-enhancing	Boat constsruct. & renov.	0	not found evidence of subsidy
1411	South, Central America and Carribbean	St Lucia	B2	Capacity-enhancing	Fisheries dev. projects	211513.099	Modeled
1412	South, Central America and Carribbean	St Lucia	B3	Capacity-enhancing	Fishing port develop.	0	not found evidence of subsidy
1413	South, Central America and Carribbean	St Lucia	B4	Capacity-enhancing	Markt. & storage infrast.	160650.8917	Modeled
1414	South, Central America and Carribbean	St Lucia	B5	Capacity-enhancing	Tax exemption	248993.2653	Modeled
1415	South, Central America and Carribbean	St Lucia	B6	Capacity-enhancing	Fishing access	65746.23	Modeled
1945	South, Central America and Carribbean	St Lucia	B7	Capacity-enhancing	Fuel subsidies	783123.5832	Modeled
1416	South, Central America and Carribbean	St Lucia	C1	Ambiguous	Fisher assistance	0	not found evidence of subsidy
1417	South, Central America and Carribbean	St Lucia	C2	Ambiguous	Vessel buyback	0	not found evidence of subsidy
1418	South, Central America and Carribbean	St Lucia	C3	Ambiguous	Rural fisher communities	42496.08058	Modeled
1419	South, Central America and Carribbean	St Vincent	A1	Beneficial	Fisheries mangt.	432421.1095	Modeled
1420	South, Central America and Carribbean	St Vincent	A2	Beneficial	Fishery R&D	101317.5474	Modeled
1421	South, Central America and Carribbean	St Vincent	A3	Beneficial	MPAs	0	not found evidence of subsidy
1422	South, Central America and Carribbean	St Vincent	B1	Capacity-enhancing	Boat constsruct. & renov.	98982.20049	Modeled
1423	South, Central America and Carribbean	St Vincent	B2	Capacity-enhancing	Fisheries dev. projects	292770.1088	Modeled
1424	South, Central America and Carribbean	St Vincent	B3	Capacity-enhancing	Fishing port develop.	0	not found evidence of subsidy
1425	South, Central America and Carribbean	St Vincent	B4	Capacity-enhancing	Markt. & storage infrast.	0	not found evidence of subsidy
1426	South, Central America and Carribbean	St Vincent	B5	Capacity-enhancing	Tax exemption	344649.0345	Modeled
1427	South, Central America and Carribbean	St Vincent	B6	Capacity-enhancing	Fishing access	352578.65	Modeled
1946	South, Central America and Carribbean	St Vincent	B7	Capacity-enhancing	Fuel subsidies	0	not found evidence of subsidy
1428	South, Central America and Carribbean	St Vincent	C1	Ambiguous	Fisher assistance	0	not found evidence of subsidy
1429	South, Central America and Carribbean	St Vincent	C2	Ambiguous	Vessel buyback	0	not found evidence of subsidy
1430	South, Central America and Carribbean	St Vincent	C3	Ambiguous	Rural fisher communities	54189.71845	Modeled
1575	South, Central America and Carribbean	Suriname	A1	Beneficial	Fisheries mangt.	9538126.847	Modeled
1576	South, Central America and Carribbean	Suriname	A2	Beneficial	Fishery R&D	0	not found evidence of subsidy
1577	South, Central America and Carribbean	Suriname	A3	Beneficial	MPAs	635676.8274	Modeled
1578	South, Central America and Carribbean	Suriname	B1	Capacity-enhancing	Boat constsruct. & renov.	0	not found evidence of subsidy
1579	South, Central America and Carribbean	Suriname	B2	Capacity-enhancing	Fisheries dev. projects	3144078.478	Modeled
1580	South, Central America and Carribbean	Suriname	B3	Capacity-enhancing	Fishing port develop.	0	not found evidence of subsidy
1581	South, Central America and Carribbean	Suriname	B4	Capacity-enhancing	Markt. & storage infrast.	2388027.093	Modeled
1582	South, Central America and Carribbean	Suriname	B5	Capacity-enhancing	Tax exemption	0	not found evidence of subsidy
1583	South, Central America and Carribbean	Suriname	B6	Capacity-enhancing	Fishing access	21155.13	Modeled
1959	South, Central America and Carribbean	Suriname	B7	Capacity-enhancing	Fuel subsidies	0	not found evidence of subsidy
1584	South, Central America and Carribbean	Suriname	C1	Ambiguous	Fisher assistance	0	not found evidence of subsidy
1585	South, Central America and Carribbean	Suriname	C2	Ambiguous	Vessel buyback	0	not found evidence of subsidy
1586	South, Central America and Carribbean	Suriname	C3	Ambiguous	Rural fisher communities	1195289.492	Modeled
1647	South, Central America and Carribbean	Trinidad Tob	A1	Beneficial	Fisheries mangt.	444198.93	Reported
1648	South, Central America and Carribbean	Trinidad Tob	A2	Beneficial	Fishery R&D	174718.2458	Reported
1649	South, Central America and Carribbean	Trinidad Tob	A3	Beneficial	MPAs	128045.2879	Modeled
1650	South, Central America and Carribbean	Trinidad Tob	B1	Capacity-enhancing	Boat constsruct. & renov.	527124.5623	Modeled
1651	South, Central America and Carribbean	Trinidad Tob	B2	Capacity-enhancing	Fisheries dev. projects	1559131.992	Modeled
1652	South, Central America and Carribbean	Trinidad Tob	B3	Capacity-enhancing	Fishing port develop.	5019447.909	Reported
1653	South, Central America and Carribbean	Trinidad Tob	B4	Capacity-enhancing	Markt. & storage infrast.	388674.0638	Reported
1654	South, Central America and Carribbean	Trinidad Tob	B5	Capacity-enhancing	Tax exemption	1835410.514	Modeled
1655	South, Central America and Carribbean	Trinidad Tob	B6	Capacity-enhancing	Fishing access	576929.86	Modeled
1965	South, Central America and Carribbean	Trinidad Tob	B7	Capacity-enhancing	Fuel subsidies	3702848.982	Modeled
1656	South, Central America and Carribbean	Trinidad Tob	C1	Ambiguous	Fisher assistance	68257.32882	Reported
1657	South, Central America and Carribbean	Trinidad Tob	C2	Ambiguous	Vessel buyback	0	not found evidence of subsidy
1658	South, Central America and Carribbean	Trinidad Tob	C3	Ambiguous	Rural fisher communities	888397.86	Reported
1768	South, Central America and Carribbean	Uruguay	A1	Beneficial	Fisheries mangt.	12282171.54	Modeled
1769	South, Central America and Carribbean	Uruguay	A2	Beneficial	Fishery R&D	0	not found evidence of subsidy
1770	South, Central America and Carribbean	Uruguay	A3	Beneficial	MPAs	1842534.997	Modeled
1771	South, Central America and Carribbean	Uruguay	B1	Capacity-enhancing	Boat constsruct. & renov.	0	not found evidence of subsidy
1772	South, Central America and Carribbean	Uruguay	B2	Capacity-enhancing	Fisheries dev. projects	4883492.399	Modeled
1773	South, Central America and Carribbean	Uruguay	B3	Capacity-enhancing	Fishing port develop.	0	not found evidence of subsidy
1774	South, Central America and Carribbean	Uruguay	B4	Capacity-enhancing	Markt. & storage infrast.	0	not found evidence of subsidy
1775	South, Central America and Carribbean	Uruguay	B5	Capacity-enhancing	Tax exemption	0	not found evidence of subsidy
1776	South, Central America and Carribbean	Uruguay	B6	Capacity-enhancing	Fishing access	58430.64	Modeled
1975	South, Central America and Carribbean	Uruguay	B7	Capacity-enhancing	Fuel subsidies	0	not found evidence of subsidy
1777	South, Central America and Carribbean	Uruguay	C1	Ambiguous	Fisher assistance	0	not found evidence of subsidy
1778	South, Central America and Carribbean	Uruguay	C2	Ambiguous	Vessel buyback	0	not found evidence of subsidy
1779	South, Central America and Carribbean	Uruguay	C3	Ambiguous	Rural fisher communities	0	not found evidence of subsidy
1780	South, Central America and Carribbean	Venezuela	A1	Beneficial	Fisheries mangt.	21934463.03	Modeled
1781	South, Central America and Carribbean	Venezuela	A2	Beneficial	Fishery R&D	0	not found evidence of subsidy
1782	South, Central America and Carribbean	Venezuela	A3	Beneficial	MPAs	5072774.676	Modeled
1783	South, Central America and Carribbean	Venezuela	B1	Capacity-enhancing	Boat constsruct. & renov.	0	not found evidence of subsidy
1784	South, Central America and Carribbean	Venezuela	B2	Capacity-enhancing	Fisheries dev. projects	13751828.34	Modeled
1785	South, Central America and Carribbean	Venezuela	B3	Capacity-enhancing	Fishing port develop.	0	not found evidence of subsidy
1786	South, Central America and Carribbean	Venezuela	B4	Capacity-enhancing	Markt. & storage infrast.	10444948.78	Modeled
1787	South, Central America and Carribbean	Venezuela	B5	Capacity-enhancing	Tax exemption	16188655.25	Modeled
1788	South, Central America and Carribbean	Venezuela	B6	Capacity-enhancing	Fishing access	3368879.93	Modeled
1976	South, Central America and Carribbean	Venezuela	B7	Capacity-enhancing	Fuel subsidies	0	not found evidence of subsidy
1789	South, Central America and Carribbean	Venezuela	C1	Ambiguous	Fisher assistance	0	not found evidence of subsidy
1790	South, Central America and Carribbean	Venezuela	C2	Ambiguous	Vessel buyback	0	not found evidence of subsidy
1791	South, Central America and Carribbean	Venezuela	C3	Ambiguous	Rural fisher communities	2748761.219	Modeled
