# Supplementary material for: A global dataset on subsidies to the fisheries sector
Source: Data Brief. 2019 Oct 23;27:104706. doi: 10.1016/j.dib.2019.104706 (PMC6920478; doi:10.1016/j.dib.2019.104706)
Supplement: Multimedia component 1 [file mmc1.zip › Suppl Mat/Sumaila_rawdata.csv]

Country	Type	Subtype	Class	Amount	Currency	Year	Source
Albania	MPAs	MPAs	A3	851681.86	USD	2005	Marine Conservation Institute (2018), MPAtlas; World Database on Protected Areas (WDPA); McCrea-Strub et al. (2011) Understanding the cost of establishing marine protected areas. Mar. Pol.
Albania	Access	Access fees for third country agreements	B6	685.47	USD	2018	Pauly & Zeller (2015). Sea Around Us Concepts, Design and Data (seaaroundus.org); Belhabib et al. (2015), PlosOne.
Algeria	MPAs	MPAs	A3	395109.9	USD	2005	Marine Conservation Institute (2018), MPAtlas; World Database on Protected Areas (WDPA); McCrea-Strub et al. (2011) Understanding the cost of establishing marine protected areas. Mar. Pol.
Algeria	Fishery Development	Development grants for fishery projects	B2	41314	USD	2017	OECDStat, Overseas Development Aid, Fishery Development
Algeria	Fishery Management	Fishery management programs & services	A1	116444	USD	2017	OECDStat, Overseas Development Aid, Fisheries Policy & Management
Algeria	Fishery Management	Stock enhancement	A1	140000000	DZD	2016	Algeria Plan Aquapeche 2015-2019
Algeria	Fishery Management	Monitoring control & surveillance	A1	20000000	DZD	2016	Algeria Plan Aquapeche 2015-2019
Algeria	R&D	R&D	A2	480000000	DZD	2016	Algeria Plan Aquapeche 2015-2019
Algeria	Boat	Financial support fleet renewal & modernization	B1	1200000000	DZD	2016	Algeria Plan Aquapeche 2015-2019
Algeria	Boat	Boat / fleet construct., renewal, & modernization	B1	2200000000	DZD	2016	Algeria Plan Aquapeche 2015-2019
Algeria	Fishery Development	Development grants for fishery projects	B2	550000000	DZD	2016	Algeria Plan Aquapeche 2015-2019
Algeria	Fishery Development	Institutional support and services	B2	915600000	DZD	2016	Algeria Plan Aquapeche 2015-2019
Algeria	Fishery Development	Institutional support and services	B2	70000000	DZD	2016	Algeria Plan Aquapeche 2015-2019
Algeria	Fishery Development	Institutional support and services	B2	60000000	DZD	2016	Algeria Plan Aquapeche 2015-2019
Algeria	Fishery Development	Institutional support and services	B2	1142000000	DZD	2016	Algeria Plan Aquapeche 2015-2019
Algeria	Port	Port & harbour construction & renovation	B3	2000000000	DZD	2016	Algeria Plan Aquapeche 2015-2019
Algeria	Market Infrastructure	Processing & storage infrastructure	B4	400000000	DZD	2016	Algeria Plan Aquapeche 2015-2019
Algeria	Market Infrastructure	Market-Other	B4	3400000000	DZD	2016	Algeria Plan Aquapeche 2015-2019
Algeria	Market Infrastructure	Market-Other	B4	2060000000	DZD	2016	Algeria Plan Aquapeche 2015-2019
Algeria	Assistance	Fisher assistance	C1	405000000	DZD	2016	Algeria Plan Aquapeche 2015-2019
Algeria	Rural	Rural fisheries community development	C3	740000000	DZD	2016	Algeria Plan Aquapeche 2015-2019
Algeria	Boat	Financial support fleet renewal & modernization	B1	1236260000	DZD	2015	Algeria Schema Directeur Peche
Algeria	Port	Port & harbour construction & renovation	B3	1350000000	DZD	2015	Algeria Schema Directeur Peche
Algeria	Rural	Rural fisheries community development	C3	231000000	DZD	2015	Algeria Schema Directeur Peche
Angola	Fishery Management	Fishery management programs & services	A1	898319308	AOA	2017	Angola Budget 2017
Angola	Fishery Management	Stock enhancement	A1	76776967	AOA	2017	Angola Budget 2017
Angola	Fishery Management	Monitoring control & surveillance	A1	80000000	AOA	2017	Angola Budget 2017
Angola	Fishery Management	Monitoring control & surveillance	A1	128242200	AOA	2017	Angola Budget 2017
Angola	R&D	R&D	A2	35000000	AOA	2017	Angola Budget 2017
Angola	Boat	Financial support fleet renewal & modernization	B1	80000000	AOA	2017	Angola Budget 2017
Angola	Boat	Boat / fleet construct., renewal, & modernization	B1	2000000000	AOA	2017	Angola Budget 2017
Angola	Fishery Development	Institutional support and services	B2	59001361	AOA	2017	Angola Budget 2017
Angola	Fishery Development	Institutional support and services	B2	30438615	AOA	2017	Angola Budget 2017
Angola	Fishery Development	Institutional support and services	B2	896266154	AOA	2017	Angola Budget 2017
Angola	Port	Port & harbour construction & renovation	B3	344161867	AOA	2017	Angola Budget 2017
Angola	Port	Port & harbour construction & renovation	B3	27958993	AOA	2017	Angola Budget 2017
Angola	Port	Port & harbour construction & renovation	B3	192302675	AOA	2017	Angola Budget 2017
Angola	Market Infrastructure	Processing & storage infrastructure	B4	474151943	AOA	2017	Angola Budget 2017
Angola	Market Infrastructure	Processing & storage infrastructure	B4	474151943	AOA	2017	Angola Budget 2017
Angola	Assistance	Assistance-Other	C1	105872904	AOA	2017	Angola Budget 2017
Angola	Rural	Rural fisheries community development	C3	470502391	AOA	2017	Angola Budget 2017
Angola	Rural	Rural fisheries community development	C3	19457921	AOA	2017	Angola Budget 2017
Angola	Rural	Rural fisheries community development	C3	36037000	AOA	2017	Angola Budget 2017
Angola	Rural	Rural fisheries community development	C3	20000000	AOA	2017	Angola Budget 2017
Angola	Rural	Rural fisheries community development	C3	15587652	AOA	2017	Angola Budget 2017
Angola	Rural	Rural fisheries community development	C3	34270000	AOA	2017	Angola Budget 2017
Angola	Fishery Development	Development grants for fishery projects	B2	432288	USD	2017	OECDStat, Overseas Development Aid, Fishery Development
Angola	Fishery Management	Fishery management programs & services	A1	91722	USD	2016	OECDStat, Overseas Development Aid, Fisheries Policy & Management
Angola	Access	Access fees for third country agreements	B6	377318.47	USD	2018	Pauly & Zeller (2015). Sea Around Us Concepts, Design and Data (seaaroundus.org); Belhabib et al. (2015), PlosOne.
Antigua Barb	MPAs	MPAs	A3	1182463.52	USD	2005	Marine Conservation Institute (2018), MPAtlas; World Database on Protected Areas (WDPA); McCrea-Strub et al. (2011) Understanding the cost of establishing marine protected areas. Mar. Pol.
Argentina	R&D	R&D	A2	19691616	ARS	2018	Argentina Consolidated Budget of the National Public Sector, 2018
Argentina	Port	Port & harbour construction & renovation	B3	4152596	ARS	2018	Argentina Consolidated Budget of the National Public Sector, 2018
Argentina	Fishery Management	Fishery management programs & services	A1	77132455.5	ARS	2016	OECD, Fisheries Support Estimate (stats.oecd.org/)
Argentina	Fishery Management	Stock assessment	A1	213497624.5	ARS	2016	OECD, Fisheries Support Estimate (stats.oecd.org/)
Argentina	Fishery Management	Monitoring control & surveillance	A1	77132455.5	ARS	2016	OECD, Fisheries Support Estimate (stats.oecd.org/)
Argentina	R&D	R&D	A2	213497624.5	ARS	2016	OECD, Fisheries Support Estimate (stats.oecd.org/)
Argentina	MPAs	MPAs	A3	9611032.2	USD	2005	Marine Conservation Institute (2018), MPAtlas; World Database on Protected Areas (WDPA); McCrea-Strub et al. (2011) Understanding the cost of establishing marine protected areas. Mar. Pol.
Argentina	Fishery Management	Fishery management programs & services	A1	47131	USD	2016	OECDStat, Overseas Development Aid, Fisheries Policy & Management
Argentina	Access	Access fees for third country agreements	B6	5988.41	USD	2018	Pauly & Zeller (2015). Sea Around Us Concepts, Design and Data (seaaroundus.org); Belhabib et al. (2015), PlosOne.
Australia	Fishery Management	Fishery management programs & services	A1	46230000	AUD	2018	Australian Fisheries Management Authority Operational Plan 2018-19
Australia	R&D	R&D	A2	14500000	AUD	2018	Australia WTO Subsidy Notification
Australia	Assistance	Income support	C1	5638666.67	AUD	2018	Australia WTO Subsidy Notification
Australia	Assistance	Assistance-Other	C1	2819333.33	AUD	2018	Australia WTO Subsidy Notification
Australia	R&D	R&D	A2	34230000	AUD	2018	Fisheries Research and Development Corporation Operational Plan 2018-19
Australia	Market Infrastructure	Marketing support	B4	450000	AUD	2018	Fisheries Research and Development Corporation Operational Plan 2018-19
Australia	Fishery Management	Fishery management programs & services	A1	20413000	AUD	2016	OECD, Fisheries Support Estimate (stats.oecd.org/)
Australia	Fishery Management	Fishery management programs & services	A1	7400000	AUD	2016	OECD, Fisheries Support Estimate (stats.oecd.org/)
Australia	Fishery Management	Fishery management programs & services	A1	1123000	AUD	2016	OECD, Fisheries Support Estimate (stats.oecd.org/)
Australia	Fishery Management	Fishery management programs & services	A1	1007304	AUD	2016	OECD, Fisheries Support Estimate (stats.oecd.org/)
Australia	Fishery Management	Fishery management programs & services	A1	250000	AUD	2016	OECD, Fisheries Support Estimate (stats.oecd.org/)
Australia	Fishery Management	Fishery management programs & services	A1	3690000	AUD	2016	OECD, Fisheries Support Estimate (stats.oecd.org/)
Australia	Fishery Management	Fishery management programs & services	A1	2287000	AUD	2016	OECD, Fisheries Support Estimate (stats.oecd.org/)
Australia	Fishery Management	Fishery management programs & services	A1	13400000	AUD	2016	OECD, Fisheries Support Estimate (stats.oecd.org/)
Australia	Fishery Management	Fishery management programs & services	A1	370000	AUD	2016	OECD, Fisheries Support Estimate (stats.oecd.org/)
Australia	Fishery Management	Fishery management programs & services	A1	8000000	AUD	2016	OECD, Fisheries Support Estimate (stats.oecd.org/)
Australia	Fishery Management	Fishery management programs & services	A1	191346	AUD	2016	OECD, Fisheries Support Estimate (stats.oecd.org/)
Australia	Fishery Management	Stock assessment	A1	700000	AUD	2016	OECD, Fisheries Support Estimate (stats.oecd.org/)
Australia	Fishery Management	Stock enhancement	A1	700000	AUD	2016	OECD, Fisheries Support Estimate (stats.oecd.org/)
Australia	Fishery Management	Stock enhancement	A1	350000	AUD	2016	OECD, Fisheries Support Estimate (stats.oecd.org/)
Australia	Fishery Management	Stock enhancement	A1	1200000	AUD	2016	OECD, Fisheries Support Estimate (stats.oecd.org/)
Australia	Fishery Management	Monitoring control & surveillance	A1	2600000	AUD	2016	OECD, Fisheries Support Estimate (stats.oecd.org/)
Australia	Fishery Management	Monitoring control & surveillance	A1	20500000	AUD	2016	OECD, Fisheries Support Estimate (stats.oecd.org/)
Australia	Fishery Management	Management-Other	A1	497056	AUD	2016	OECD, Fisheries Support Estimate (stats.oecd.org/)
Australia	R&D	R&D	A2	3036000	AUD	2016	OECD, Fisheries Support Estimate (stats.oecd.org/)
Australia	R&D	R&D	A2	2443288	AUD	2016	OECD, Fisheries Support Estimate (stats.oecd.org/)
Australia	R&D	R&D	A2	12000000	AUD	2016	OECD, Fisheries Support Estimate (stats.oecd.org/)
Australia	R&D	R&D	A2	2200000	AUD	2016	OECD, Fisheries Support Estimate (stats.oecd.org/)
Australia	R&D	R&D	A2	340000	AUD	2016	OECD, Fisheries Support Estimate (stats.oecd.org/)
Australia	Assistance	Income support	C1	15223875	AUD	2016	OECD, Fisheries Support Estimate (stats.oecd.org/)
Australia	Assistance	Fisher assistance	C1	371184	AUD	2016	OECD, Fisheries Support Estimate (stats.oecd.org/)
Australia	Assistance	Fisher assistance	C1	120000	AUD	2016	OECD, Fisheries Support Estimate (stats.oecd.org/)
Australia	Assistance	Worker adjustment and retraining	C1	7548	AUD	2016	OECD, Fisheries Support Estimate (stats.oecd.org/)
Australia	Rural	Rural fisheries community development	C3	3089918	AUD	2016	OECD, Fisheries Support Estimate (stats.oecd.org/)
Australia	MPAs	MPAs	A3	140948863	USD	2005	Marine Conservation Institute (2018), MPAtlas; World Database on Protected Areas (WDPA); McCrea-Strub et al. (2011) Understanding the cost of establishing marine protected areas. Mar. Pol.
Australia	Access	Access fees for third country agreements	B6	2845893.93	USD	2018	Pauly & Zeller (2015). Sea Around Us Concepts, Design and Data (seaaroundus.org); Belhabib et al. (2015), PlosOne.
Bahamas	MPAs	MPAs	A3	7306583.55	USD	2005	Marine Conservation Institute (2018), MPAtlas; World Database on Protected Areas (WDPA); McCrea-Strub et al. (2011) Understanding the cost of establishing marine protected areas. Mar. Pol.
Bahamas	Fishery Management	Fishery management programs & services	A1	17000	BSD	2018	Bahamas National Budget (Revenue and Expenditure), 2018/19
Bahamas	Fishery Management	Fishery management programs & services	A1	50000	BSD	2018	Bahamas National Budget (Revenue and Expenditure), 2018/19
Bahamas	Fishery Management	Fishery management programs & services	A1	107262	BSD	2018	Bahamas National Budget (Revenue and Expenditure), 2017/18
Bahamas	Fishery Management	Management-Other	A1	1945700	BSD	2018	Bahamas National Budget (Revenue and Expenditure), 2018/19
Bahamas	Fishery Management	Management-Other	A1	171450	BSD	2018	Bahamas National Budget (Revenue and Expenditure), 2018/19
Bahamas	R&D	R&D	A2	10000	BSD	2018	Bahamas National Budget (Revenue and Expenditure), 2018/19
Bahamas	R&D	R&D	A2	1690000	BSD	2018	Bahamas National Budget (Revenue and Expenditure), 2018/19
Bahrain	Access	Access fees for third country agreements	B6	989996.01	USD	2018	Pauly & Zeller (2015). Sea Around Us Concepts, Design and Data (seaaroundus.org); Belhabib et al. (2015), PlosOne.
Bangladesh	R&D	R&D	A2	635496750	BDT	2018	Bangladesh National Expenditure, 2017/18
Bangladesh	Assistance	Assistance-Other	C1	47308800	USD	2018	The Third Pole (2018) Bangladesh Saves Its Favourite Fish
Bangladesh	MPAs	MPAs	A3	2891905.89	USD	2005	Marine Conservation Institute (2018), MPAtlas; World Database on Protected Areas (WDPA); McCrea-Strub et al. (2011) Understanding the cost of establishing marine protected areas. Mar. Pol.
Bangladesh	Fishery Management	Fishery management programs & services	A1	60734	USD	2016	OECDStat, Overseas Development Aid, Fisheries Policy & Management
Bangladesh	Fishery Management	Fishery management programs & services	A1	722650975.5	BDT	2018	Bangladesh National Operating Expenditure, 2017/18
Bangladesh	Market Infrastructure	Marketing support	B4	530756400	BDT	2018	WTO Trade Policy Review Annual Report, 2019
Barbados	MPAs	MPAs	A3	104592.92	USD	2005	Marine Conservation Institute (2018), MPAtlas; World Database on Protected Areas (WDPA); McCrea-Strub et al. (2011) Understanding the cost of establishing marine protected areas. Mar. Pol.
Barbados	Access	Access fees for third country agreements	B6	650.19	USD	2018	Pauly & Zeller (2015). Sea Around Us Concepts, Design and Data (seaaroundus.org); Belhabib et al. (2015), PlosOne.
Belgium	Tax	Non-Fuel tax exemptions	B5	8089000	EUR	2017	Belgium Depenses Fiscales 2017
Belgium	Tax	Non-Fuel tax exemptions	B5	8220000	EUR	2017	Belgium Depenses Fiscales 2017
Belgium	Fishery Development	Institutional support and services	B2	166528	EUR	2018	European Maritime and Fisheries Fund - Operational Programme for Portugal (2014)
Belgium	Fishery Management	Stock assessment	A1	893394	EUR	2018	European Maritime and Fisheries Fund - Operational Programme for Belgium (2014)
Belgium	Fishery Management	Stock enhancement	A1	572845	EUR	2018	European Maritime and Fisheries Fund - Operational Programme for Belgium (2014)
Belgium	Fishery Management	Monitoring control & surveillance	A1	506606	EUR	2018	European Maritime and Fisheries Fund - Operational Programme for Belgium (2014)
Belgium	Fishery Management	Monitoring control & surveillance	A1	50000	EUR	2018	European Maritime and Fisheries Fund - Operational Programme for Belgium (2014)
Belgium	Boat	Boat / fleet construct., renewal, & modernization	B1	54310	EUR	2018	European Maritime and Fisheries Fund - Operational Programme for Belgium (2014)
Belgium	Port	Port & harbour construction & renovation	B3	572845	EUR	2018	European Maritime and Fisheries Fund - Operational Programme for Belgium (2014)
Belgium	Market Infrastructure	State investments in firms, cooperatives & parastatals	B4	146181.5	EUR	2018	European Maritime and Fisheries Fund - Operational Programme for Belgium (2014)
Belgium	Market Infrastructure	Processing & storage infrastructure	B4	7637	EUR	2018	European Maritime and Fisheries Fund - Operational Programme for Belgium (2014)
Belgium	Market Infrastructure	Processing & storage infrastructure	B4	146181.5	EUR	2018	European Maritime and Fisheries Fund - Operational Programme for Belgium (2014)
Belgium	Fishery Management	Management-Other	A1	850759	EUR	2015	OECD, Fisheries Support Estimate (stats.oecd.org/)
Belgium	R&D	R&D	A2	415443	EUR	2015	OECD, Fisheries Support Estimate (stats.oecd.org/)
Belgium	Fishery Development	Development grants for fishery projects	B2	606110	EUR	2015	OECD, Fisheries Support Estimate (stats.oecd.org/)
Belgium	MPAs	MPAs	A3	1366479.29	USD	2005	Marine Conservation Institute (2018), MPAtlas; World Database on Protected Areas (WDPA); McCrea-Strub et al. (2011) Understanding the cost of establishing marine protected areas. Mar. Pol.
Belgium	Access	Access fees for third country agreements	B6	779750.29	USD	2018	Pauly & Zeller (2015). Sea Around Us Concepts, Design and Data (seaaroundus.org); Belhabib et al. (2015), PlosOne.
Belize	Fishery Management	Fishery management programs & services	A1	665011.25	BZD	2018	Approved Estimates of Revenue and Expenditure for Fiscal Year 2017/2018, Belize
Belize	Fishery Management	Monitoring control & surveillance	A1	665011.25	BZD	2018	Approved Estimates of Revenue and Expenditure for Fiscal Year 2017/2018, Belize
Belize	Fishery Management	Monitoring control & surveillance	A1	2296035.2	BZD	2018	Approved Estimates of Revenue and Expenditure for Fiscal Year 2017/2018, Belize
Belize	Fishery Management	Monitoring control & surveillance	A1	7000	BZD	2018	Approved Estimates of Revenue and Expenditure for Fiscal Year 2017/2018, Belize
Belize	Market Infrastructure	Marketing support	B4	665011.25	BZD	2018	Approved Estimates of Revenue and Expenditure for Fiscal Year 2017/2018, Belize
Belize	MPAs	MPAs	A3	7560539.82	USD	2005	Marine Conservation Institute (2018), MPAtlas; World Database on Protected Areas (WDPA); McCrea-Strub et al. (2011) Understanding the cost of establishing marine protected areas. Mar. Pol.
Belize	Fishery Management	Stock assessment	A1	2400700	BZD	2018	Belize Public Sector Investment Programme 2017-18; Pipeline Projects to June 2017
Belize	Fishery Management	Stock enhancement	A1	2400700	BZD	2018	Belize Public Sector Investment Programme 2017-18; Pipeline Projects to June 2017
Belize	Access	Access fees for third country agreements	B6	15723894.71	USD	2018	Pauly & Zeller (2015). Sea Around Us Concepts, Design and Data (seaaroundus.org); Belhabib et al. (2015), PlosOne.
Benin	Fishery Management	Fishery management programs & services	A1	632341000	CFA	2018	Benin Budget de l'Etat Gestion 2018
Benin	Fishery Development	Institutional support and services	B2	650000000	CFA	2018	Benin Budget de l'Etat Gestion 2018
Benin	Fishery Development	Development grants for fishery projects	B2	5057	USD	2017	OECDStat, Overseas Development Aid, Fishery Development
Benin	Fishery Management	Fishery management programs & services	A1	7951747	USD	2017	OECDStat, Overseas Development Aid, Fisheries Policy & Management
Brazil	Fishery Management	Fishery management programs & services	A1	150000	BRL	2015	OECD, Fisheries Support Estimate (stats.oecd.org/)
Brazil	Fishery Management	Fishery management programs & services	A1	117732039	BRL	2015	OECD, Fisheries Support Estimate (stats.oecd.org/)
Brazil	Fishery Management	Monitoring control & surveillance	A1	10325239	BRL	2015	OECD, Fisheries Support Estimate (stats.oecd.org/)
Brazil	Fishery Development	Institutional support and services	B2	17172400	BRL	2015	OECD, Fisheries Support Estimate (stats.oecd.org/)
Brazil	Port	Port & harbour access / other	B3	1000000	BRL	2015	OECD, Fisheries Support Estimate (stats.oecd.org/)
Brazil	Market Infrastructure	State investments in firms, cooperatives & parastatals	B4	108707247	BRL	2015	OECD, Fisheries Support Estimate (stats.oecd.org/)
Brazil	Market Infrastructure	Marketing support	B4	241837955.5	BRL	2015	OECD, Fisheries Support Estimate (stats.oecd.org/)
Brazil	Market Infrastructure	Processing & storage infrastructure	B4	14522003	BRL	2015	OECD, Fisheries Support Estimate (stats.oecd.org/)
Brazil	Fuel	Fuel subsidies	B7	18617634	BRL	2015	OECD, Fisheries Support Estimate (stats.oecd.org/)
Brazil	Assistance	Unemployment insurance	C1	89040030	BRL	2015	OECD, Fisheries Support Estimate (stats.oecd.org/)
Brazil	Assistance	Worker adjustment and retraining	C1	1500000	BRL	2015	OECD, Fisheries Support Estimate (stats.oecd.org/)
Brazil	Tax	Non-Fuel tax exemptions	B5	1677128.5	BRL	2018	CIAT (2018) Tax Expenditure Database of Latin America and the Caribbean (TEDLAC)
Brazil	Tax	Non-Fuel tax exemptions	B5	292230294.2	BRL	2018	CIAT (2018) Tax Expenditure Database of Latin America and the Caribbean (TEDLAC)
Brazil	MPAs	MPAs	A3	87613616.35	USD	2005	Marine Conservation Institute (2018), MPAtlas; World Database on Protected Areas (WDPA); McCrea-Strub et al. (2011) Understanding the cost of establishing marine protected areas. Mar. Pol.
Brazil	MPAs	MPAs	A3	29028832.51	USD	2005	Marine Conservation Institute (2018), MPAtlas; World Database on Protected Areas (WDPA); McCrea-Strub et al. (2011) Understanding the cost of establishing marine protected areas. Mar. Pol.
Brazil	Fishery Development	Development grants for fishery projects	B2	2494491	USD	2017	OECDStat, Overseas Development Aid, Fishery Development
Brazil	Access	Access fees for third country agreements	B6	54151.86	USD	2018	Pauly & Zeller (2015). Sea Around Us Concepts, Design and Data (seaaroundus.org); Belhabib et al. (2015), PlosOne.
Brunei Darsm	MPAs	MPAs	A3	227008.25	USD	2005	Marine Conservation Institute (2018), MPAtlas; World Database on Protected Areas (WDPA); McCrea-Strub et al. (2011) Understanding the cost of establishing marine protected areas. Mar. Pol.
Bulgaria	MPAs	MPAs	A3	4270963.48	USD	2005	Marine Conservation Institute (2018), MPAtlas; World Database on Protected Areas (WDPA); McCrea-Strub et al. (2011) Understanding the cost of establishing marine protected areas. Mar. Pol.
Cambodia	MPAs	MPAs	A3	647065.18	USD	2005	Marine Conservation Institute (2018), MPAtlas; World Database on Protected Areas (WDPA); McCrea-Strub et al. (2011) Understanding the cost of establishing marine protected areas. Mar. Pol.
Cambodia	Access	Access fees for third country agreements	B6	1495908.19	USD	2018	Pauly & Zeller (2015). Sea Around Us Concepts, Design and Data (seaaroundus.org); Belhabib et al. (2015), PlosOne.
Cameroon	Fishery Management	Fishery management programs & services	A1	2949297000	CFA	2018	Cameroon Loi de Finance 2018
Cameroon	Fishery Development	Development grants for fishery projects	B2	2400759000	CFA	2018	Cameroon Loi de Finance 2018
Cameroon	MPAs	MPAs	A3	240381.26	USD	2005	Marine Conservation Institute (2018), MPAtlas; World Database on Protected Areas (WDPA); McCrea-Strub et al. (2011) Understanding the cost of establishing marine protected areas. Mar. Pol.
Cameroon	MPAs	MPAs	A3	907054.42	USD	2005	Marine Conservation Institute (2018), MPAtlas; World Database on Protected Areas (WDPA); McCrea-Strub et al. (2011) Understanding the cost of establishing marine protected areas. Mar. Pol.
Cameroon	Fishery Development	Development grants for fishery projects	B2	12592004	USD	2017	OECDStat, Overseas Development Aid, Fishery Development
Cameroon	Fishery Management	Fishery management programs & services	A1	63267	USD	2017	OECDStat, Overseas Development Aid, Fisheries Policy & Management
Cameroon	Access	Access fees for third country agreements	B6	538959.66	USD	2018	Pauly & Zeller (2015). Sea Around Us Concepts, Design and Data (seaaroundus.org); Belhabib et al. (2015), PlosOne.
Canada	Tax	Non-Fuel tax exemptions	B5	5250000	CAD	2018	Depenses Fiscales Quebec 2018
Canada	Tax	Non-Fuel tax exemptions	B5	1200000	CAD	2018	Depenses Fiscales Quebec 2018
Canada	Tax	Non-Fuel tax exemptions	B5	750000	CAD	2018	Depenses Fiscales Quebec 2018
Canada	Tax	Non-Fuel tax exemptions	B5	3550000	CAD	2018	Depenses Fiscales Quebec 2018
Canada	Fishery Management	Fishery management programs & services	A1	2969519	CAD	2018	Government of Canada - Planned Expenditure by Program and by Organization (2017-18 to 2019-20)
Canada	Fishery Management	Fishery management programs & services	A1	145781270	CAD	2018	Government of Canada - Planned Expenditure by Program and by Organization (2017-18 to 2019-20)
Canada	Fishery Management	Fishery management programs & services	A1	15779216	CAD	2018	Government of Canada - Planned Expenditure by Program and by Organization (2017-18 to 2019-20)
Canada	Fishery Management	Fishery management programs & services	A1	6442014.5	CAD	2018	Government of Canada - Planned Expenditure by Program and by Organization (2017-18 to 2019-20)
Canada	Fishery Management	Stock enhancement	A1	28233310	CAD	2018	Government of Canada - Planned Expenditure by Program and by Organization (2017-18 to 2019-20)
Canada	Fishery Management	Stock enhancement	A1	962000	CAD	2018	Government of Canada - Planned Expenditure by Program and by Organization (2017-18 to 2019-20)
Canada	Fishery Management	Stock enhancement	A1	40142808	CAD	2018	Government of Canada - Planned Expenditure by Program and by Organization (2017-18 to 2019-20)
Canada	Fishery Management	Stock enhancement	A1	11143541	CAD	2018	Government of Canada - Planned Expenditure by Program and by Organization (2017-18 to 2019-20)
Canada	Fishery Management	Stock enhancement	A1	10274578	CAD	2018	Government of Canada - Planned Expenditure by Program and by Organization (2017-18 to 2019-20)
Canada	Fishery Management	Monitoring control & surveillance	A1	81862372	CAD	2018	Government of Canada - Planned Expenditure by Program and by Organization (2017-18 to 2019-20)
Canada	Fishery Management	Monitoring control & surveillance	A1	15277950	CAD	2018	Government of Canada - Planned Expenditure by Program and by Organization (2017-18 to 2019-20)
Canada	Fishery Management	Monitoring control & surveillance	A1	5210716	CAD	2018	Government of Canada - Planned Expenditure by Program and by Organization (2017-18 to 2019-20)
Canada	R&D	R&D	A2	3192457	CAD	2018	Government of Canada - Planned Expenditure by Program and by Organization (2017-18 to 2019-20)
Canada	Fishery Development	Development grants for fishery projects	B2	6442014.5	CAD	2018	Government of Canada - Planned Expenditure by Program and by Organization (2017-18 to 2019-20)
Canada	Fishery Development	Institutional support and services	B2	6128137	CAD	2018	Government of Canada - Planned Expenditure by Program and by Organization (2017-18 to 2019-20)
Canada	Port	Port & harbour construction & renovation	B3	92071394	CAD	2018	Government of Canada - Planned Expenditure by Program and by Organization (2017-18 to 2019-20)
Canada	Rural	Rural fisheries community development	C3	27618437	CAD	2018	Government of Canada - Planned Expenditure by Program and by Organization (2017-18 to 2019-20)
Canada	Rural	Rural fisheries community development	C3	11399055	CAD	2018	Government of Canada - Planned Expenditure by Program and by Organization (2017-18 to 2019-20)
Canada	Assistance	Unemployment insurance	C1	298638250	CAD	2016	OECD, Fisheries Support Estimate (stats.oecd.org/)
Canada	MPAs	MPAs	A3	81845665.17	USD	2005	Marine Conservation Institute (2018), MPAtlas; World Database on Protected Areas (WDPA); McCrea-Strub et al. (2011) Understanding the cost of establishing marine protected areas. Mar. Pol.
Canada	Boat	Boat / fleet construct., renewal, & modernization	B1	4608000	CAD	2018	Food in Canada (2018) Funding projects and support announced for PEI fisheries
Canada	Market Infrastructure	State investments in firms, cooperatives & parastatals	B4	1200000	CAD	2018	Food in Canada (2018) Funding projects and support announced for PEI fisheries
Canada	Market Infrastructure	Marketing support	B4	1200000	CAD	2018	Food in Canada (2018) Funding projects and support announced for PEI fisheries
Canada	Access	Access fees for third country agreements	B6	16727.93	USD	2018	Pauly & Zeller (2015). Sea Around Us Concepts, Design and Data (seaaroundus.org); Belhabib et al. (2015), PlosOne.
Canada	Tax	Non-Fuel tax exemptions	B5	5000000	CAD	2018	Government of Canada - Report on Federal Tax Expenditures 2019
Canada	Tax	Non-Fuel tax exemptions	B5	11300000	CAD	2018	Government of Canada - Report on Federal Tax Expenditures 2019
Canada	Tax	Non-Fuel tax exemptions	B5	23666666.67	CAD	2018	Government of Canada - Report on Federal Tax Expenditures 2019
Cape Verde	Fishery Development	Development grants for fishery projects	B2	135161626	CVE	2018	Cape Verde National Budget 2018
Cape Verde	Fishery Development	Development grants for fishery projects	B2	260066	USD	2017	OECDStat, Overseas Development Aid, Fishery Development
Cape Verde	Fishery Management	Fishery management programs & services	A1	2347896	USD	2017	OECDStat, Overseas Development Aid, Fisheries Policy & Management
Cape Verde	Access	Access fees for third country agreements	B6	1221567.68	USD	2018	Pauly & Zeller (2015). Sea Around Us Concepts, Design and Data (seaaroundus.org); Belhabib et al. (2015), PlosOne.
Chile	Fishery Management	Management-Other	A1	3975348500	CLP	2018	Chile Informe de Ejecucion Trimestral Periodo 2018
Chile	Fishery Management	Management-Other	A1	167340500	CLP	2018	Chile Informe de Ejecucion Trimestral Periodo 2018
Chile	R&D	R&D	A2	29149000	CLP	2018	Chile Informe de Ejecucion Trimestral Periodo 2018
Chile	R&D	R&D	A2	2097339000	CLP	2018	Chile Informe de Ejecucion Trimestral Periodo 2018
Chile	Fishery Development	Institutional support and services	B2	17527860000	CLP	2018	Chile Informe de Ejecucion Trimestral Periodo 2018
Chile	Rural	Rural fisheries community development	C3	4170000	CLP	2018	Chile Informe de Ejecucion Trimestral Periodo 2018
Chile	MPAs	MPAs	A3	11385637.76	USD	2005	Marine Conservation Institute (2018), MPAtlas; World Database on Protected Areas (WDPA); McCrea-Strub et al. (2011) Understanding the cost of establishing marine protected areas. Mar. Pol.
Chile	MPAs	MPAs	A3	70676200.44	USD	2005	Marine Conservation Institute (2018), MPAtlas; World Database on Protected Areas (WDPA); McCrea-Strub et al. (2011) Understanding the cost of establishing marine protected areas. Mar. Pol.
Chile	Fishery Development	Development grants for fishery projects	B2	18023	USD	2016	OECDStat, Overseas Development Aid, Fishery Development
Chile	Fishery Management	Fishery management programs & services	A1	1011	USD	2016	OECDStat, Overseas Development Aid, Fisheries Policy & Management
Chile	R&D	R&D	A2	433309	USD	2017	OECDStat, Overseas Development Aid, Fisheries Research
Chile	Fishery Management	Monitoring control & surveillance	A1	2165760000	CLP	2018	Programas de Subsidios y Otros Beneficios, Chile, 2018
Chile	Assistance	Unemployment insurance	C1	115000000	CLP	2018	Programas de Subsidios y Otros Beneficios, Chile, 2018
Chile	Assistance	Worker adjustment and retraining	C1	1760000000	CLP	2018	Programas de Subsidios y Otros Beneficios, Chile, 2018
Chile	Rural	Rural fisheries community development	C3	25000000	CLP	2018	Programas de Subsidios y Otros Beneficios, Chile, 2018
Chile	Access	Access fees for third country agreements	B6	21449833.87	USD	2018	Pauly & Zeller (2015). Sea Around Us Concepts, Design and Data (seaaroundus.org); Belhabib et al. (2015), PlosOne.
China	Fuel	Fuel subsidies	B7	5213000	CNY	2016	OECDStat, Overseas Development Aid, Fisheries Policy & Management
China	Fuel	Fuel subsidies	B7	22174608400	CNY	2016	China Fisheries Yearbook 2016
China	Fishery Management	Fishery management programs & services	A1	1600000	CNY	2017	China Fisheries Yearbook 2018
China	Fishery Management	Fishery management programs & services	A1	1660000	CNY	2017	China Fisheries Yearbook 2018
China	Fishery Management	Stock assessment	A1	87000	CNY	2017	China Fisheries Yearbook 2018
China	Fishery Management	Stock assessment	A1	10000000	CNY	2017	China Fisheries Yearbook 2018
China	Fishery Management	Stock assessment	A1	150000	CNY	2017	China Fisheries Yearbook 2018
China	Fishery Management	Stock enhancement	A1	980000000	CNY	2017	China Fisheries Yearbook 2018
China	Fishery Management	Stock enhancement	A1	12680000	CNY	2017	China Fisheries Yearbook 2018
China	Fishery Management	Stock enhancement	A1	268000000	CNY	2017	China Fisheries Yearbook 2018
China	Fishery Management	Stock enhancement	A1	74510000	CNY	2017	China Fisheries Yearbook 2018
China	Fishery Management	Stock enhancement	A1	35200000	CNY	2017	China Fisheries Yearbook 2018
China	Fishery Management	Stock enhancement	A1	325000000	CNY	2017	China Fisheries Yearbook 2018
China	Fishery Management	Stock enhancement	A1	346912600	CNY	2017	China Fisheries Yearbook 2018
China	Fishery Management	Monitoring control & surveillance	A1	200000	CNY	2017	China Fisheries Yearbook 2018
China	Fishery Management	Monitoring control & surveillance	A1	24290000	CNY	2017	China Fisheries Yearbook 2018
China	Fishery Management	Monitoring control & surveillance	A1	60000000	CNY	2017	China Fisheries Yearbook 2018
China	Fishery Management	Monitoring control & surveillance	A1	2250000	CNY	2017	China Fisheries Yearbook 2018
China	Fishery Management	Management-Other	A1	40889600	CNY	2017	China Fisheries Yearbook 2018
China	Boat	Boat / fleet construct., renewal, & modernization	B1	4130000	CNY	2017	China Fisheries Yearbook 2018
China	Boat	Boat / fleet construct., renewal, & modernization	B1	11398000	CNY	2017	China Fisheries Yearbook 2018
China	Fishery Development	Institutional support and services	B2	37950000	CNY	2017	China Fisheries Yearbook 2018
China	Port	Port & harbour construction & renovation	B3	16000000	CNY	2017	China Fisheries Yearbook 2018
China	Port	Port & harbour construction & renovation	B3	1203000000	CNY	2017	China Fisheries Yearbook 2018
China	Market Infrastructure	Processing & storage infrastructure	B4	31000000	CNY	2017	China Fisheries Yearbook 2018
China	Market Infrastructure	Processing & storage infrastructure	B4	8000000	CNY	2017	China Fisheries Yearbook 2018
China	Assistance	Income support	C1	60000000	CNY	2017	China Fisheries Yearbook 2018
China	Assistance	Income support	C1	90893000	CNY	2017	China Fisheries Yearbook 2018
China	Assistance	Unemployment insurance	C1	3066000	CNY	2017	China Fisheries Yearbook 2018
China	Assistance	Unemployment insurance	C1	113668000	CNY	2017	China Fisheries Yearbook 2018
China	Assistance	Assistance-Other	C1	23246800	CNY	2017	China Fisheries Yearbook 2018
China	Fishery Management	Fishery management programs & services	A1	123766325	CNY	2017	China WTO Subsidies Note-2019
China	Fishery Management	Stock enhancement	A1	398500000	CNY	2017	China WTO Subsidies Note-2019
China	Fishery Management	Stock enhancement	A1	123766325	CNY	2017	China WTO Subsidies Note-2019
China	R&D	R&D	A2	1135000	CNY	2017	China WTO Subsidies Note-2019
China	Boat	Boat / fleet construct., renewal, & modernization	B1	75696300	CNY	2017	China WTO Subsidies Note-2019
China	Boat	Boat / fleet construct., renewal, & modernization	B1	4980000	CNY	2017	China WTO Subsidies Note-2019
China	Port	Port & harbour construction & renovation	B3	2560000	CNY	2017	China WTO Subsidies Note-2019
China	Market Infrastructure	Processing & storage infrastructure	B4	1870000	CNY	2017	China WTO Subsidies Note-2019
China	Assistance	Income support	C1	2046000	CNY	2017	China WTO Subsidies Note-2019
China	Assistance	Income support	C1	463750	CNY	2017	China WTO Subsidies Note-2019
China	Assistance	Income support	C1	450000	CNY	2017	China WTO Subsidies Note-2019
China	Assistance	Income support	C1	271120	CNY	2017	China WTO Subsidies Note-2019
China	Assistance	Income support	C1	2400000	CNY	2017	China WTO Subsidies Note-2019
China	Assistance	Unemployment insurance	C1	65500000	CNY	2017	China WTO Subsidies Note-2019
China	Assistance	Unemployment insurance	C1	190000	CNY	2017	China WTO Subsidies Note-2019
China	Buybacks	Vessel buybacks	C2	1500000000	CNY	2017	China WTO Subsidies Note-2019
China	Buybacks	Vessel buybacks	C2	250000000	CNY	2017	China WTO Subsidies Note-2019
China	Buybacks	Vessel buybacks	C2	4196970000	CNY	2018	China WTO Subsidies Note-2019
China	MPAs	MPAs	A3	4242409.76	USD	2005	Marine Conservation Institute (2018), MPAtlas; World Database on Protected Areas (WDPA); McCrea-Strub et al. (2011) Understanding the cost of establishing marine protected areas. Mar. Pol.
China	Access	Access fees for third country agreements	B6	275424947	USD	2018	Pauly & Zeller (2015). Sea Around Us Concepts, Design and Data (seaaroundus.org); Belhabib et al. (2015), PlosOne.
Colombia	MPAs	MPAs	A3	7828874.05	USD	2005	Marine Conservation Institute (2018), MPAtlas; World Database on Protected Areas (WDPA); McCrea-Strub et al. (2011) Understanding the cost of establishing marine protected areas. Mar. Pol.
Colombia	Access	Access fees for third country agreements	B6	139765.55	USD	2018	Pauly & Zeller (2015). Sea Around Us Concepts, Design and Data (seaaroundus.org); Belhabib et al. (2015), PlosOne.
Comoros	Fishery Management	Fishery management programs & services	A1	11778	USD	2017	OECDStat, Overseas Development Aid, Fisheries Policy & Management
Comoros	Port	Port & harbour construction & renovation	B3	2000000000	KMF	2018	Union des Comores, Plan d'Investissement Quinquennal (PIQ) 2016-2021
Comoros	Port	Port & harbour construction & renovation	B3	1200000000	KMF	2018	Union des Comores, Plan d'Investissement Quinquennal (PIQ) 2016-2021
Comoros	Port	Port & harbour construction & renovation	B3	2000000000	KMF	2018	Union des Comores, Plan d'Investissement Quinquennal (PIQ) 2016-2021
Comoros	Port	Port & harbour construction & renovation	B3	1200000000	KMF	2018	Union des Comores, Plan d'Investissement Quinquennal (PIQ) 2016-2021
Comoros	Port	Port & harbour access / other	B3	14400000000	KMF	2018	Union des Comores, Plan d'Investissement Quinquennal (PIQ) 2016-2021
Comoros	Access	Access fees for third country agreements	B6	1622522.98	USD	2018	Pauly & Zeller (2015). Sea Around Us Concepts, Design and Data (seaaroundus.org); Belhabib et al. (2015), PlosOne.
Comoros	Fishery Management	Fishery management programs & services	A1	454900	USD	2018	SWIOFish1 World Bank Appraisal GEF Data Sheet
Comoros	Fishery Management	Fishery management programs & services	A1	583333.33	USD	2018	SWIOFish1 World Bank Appraisal GEF Data Sheet
Comoros	Fishery Management	Fishery management programs & services	A1	170111.11	USD	2018	SWIOFish1 World Bank Appraisal GEF Data Sheet
Comoros	Fishery Management	Fishery management programs & services	A1	2030311.11	USD	2018	SWIOFish1 World Bank Appraisal GEF Data Sheet
Comoros	Fishery Management	Fishery management programs & services	A1	61111.11	USD	2018	SWIOFish1 World Bank Appraisal GEF Data Sheet
Comoros	Market Infrastructure	Marketing support	B4	383333.33	USD	2018	SWIOFish1 World Bank Appraisal GEF Data Sheet
Congo Dem Rep	MPAs	MPAs	A3	341469.25	USD	2005	Marine Conservation Institute (2018), MPAtlas; World Database on Protected Areas (WDPA); McCrea-Strub et al. (2011) Understanding the cost of establishing marine protected areas. Mar. Pol.
Congo Dem Rep	Fishery Development	Development grants for fishery projects	B2	295400	USD	2017	OECDStat, Overseas Development Aid, Fishery Development
Congo Republic	MPAs	MPAs	A3	243085.37	USD	2005	Marine Conservation Institute (2018), MPAtlas; World Database on Protected Areas (WDPA); McCrea-Strub et al. (2011) Understanding the cost of establishing marine protected areas. Mar. Pol.
Congo Republic	Fishery Development	Development grants for fishery projects	B2	317307	USD	2016	OECDStat, Overseas Development Aid, Fishery Development
Congo Republic	Fishery Management	Fishery management programs & services	A1	398886	USD	2017	OECDStat, Overseas Development Aid, Fisheries Policy & Management
Congo Republic	Access	Access fees for third country agreements	B6	265119.04	USD	2018	Pauly & Zeller (2015). Sea Around Us Concepts, Design and Data (seaaroundus.org); Belhabib et al. (2015), PlosOne.
Cook Islands	MPAs	MPAs	A3	6212181.78	USD	2005	Marine Conservation Institute (2018), MPAtlas; World Database on Protected Areas (WDPA); McCrea-Strub et al. (2011) Understanding the cost of establishing marine protected areas. Mar. Pol.
Costa Rica	Tax	Non-Fuel tax exemptions	B5	240000	CRC	2017	Gastos Tributarios Costa Rica 2017
Costa Rica	Fuel	Fuel tax concessions	B7	809538200	CRC	2017	Gastos Tributarios Costa Rica 2017
Costa Rica	MPAs	MPAs	A3	4587791.84	USD	2005	Marine Conservation Institute (2018), MPAtlas; World Database on Protected Areas (WDPA); McCrea-Strub et al. (2011) Understanding the cost of establishing marine protected areas. Mar. Pol.
Costa Rica	Access	Access fees for third country agreements	B6	52601.06	USD	2018	Pauly & Zeller (2015). Sea Around Us Concepts, Design and Data (seaaroundus.org); Belhabib et al. (2015), PlosOne.
Cote d'Ivoire	Tax	Non-Fuel tax exemptions	B5	1100000000	CFA	2018	Cote d'Ivoire Rapport sur la Depense Fiscale 2018
Cote d'Ivoire	Fuel	Fuel tax concessions	B7	1250000000	CFA	2018	Cote d'Ivoire Rapport sur la Depense Fiscale 2018
Cote d'Ivoire	Fishery Management	Fishery management programs & services	A1	550100000	CFA	2018	Cote d'Ivoire Loi de Finances 2018
Cote d'Ivoire	Fishery Management	Fishery management programs & services	A1	280000000	CFA	2018	Cote d'Ivoire Loi de Finances 2018
Cote d'Ivoire	Fishery Management	Stock enhancement	A1	25855044	CFA	2018	Cote d'Ivoire Loi de Finances 2018
Cote d'Ivoire	Fishery Development	Development grants for fishery projects	B2	30000000	CFA	2018	Cote d'Ivoire Loi de Finances 2018
Cote d'Ivoire	Fishery Development	Development grants for fishery projects	B2	150000000	CFA	2018	Cote d'Ivoire Loi de Finances 2018
Cote d'Ivoire	Fishery Development	Development grants for fishery projects	B2	532500000	CFA	2018	Cote d'Ivoire Loi de Finances 2018
Cote d'Ivoire	Fishery Development	Development grants for fishery projects	B2	223450000	CFA	2018	Cote d'Ivoire Loi de Finances 2018
Cote d'Ivoire	Fishery Development	Development grants for fishery projects	B2	22500000	CFA	2018	Cote d'Ivoire Loi de Finances 2018
Cote d'Ivoire	Fishery Development	Development grants for fishery projects	B2	476700000	CFA	2018	Cote d'Ivoire Loi de Finances 2018
Cote d'Ivoire	Fishery Development	Institutional support and services	B2	84428928	CFA	2018	Cote d'Ivoire Loi de Finances 2018
Cote d'Ivoire	Fishery Development	Institutional support and services	B2	477985200	CFA	2018	Cote d'Ivoire Loi de Finances 2018
Cote d'Ivoire	Fishery Development	Institutional support and services	B2	1110529159	CFA	2018	Cote d'Ivoire Loi de Finances 2018
Cote d'Ivoire	Port	Port & harbour construction & renovation	B3	3163425000	CFA	2018	Cote d'Ivoire Loi de Finances 2018
Cote d'Ivoire	Port	Port & harbour construction & renovation	B3	331399449	CFA	2018	Cote d'Ivoire Loi de Finances 2018
Cote d'Ivoire	Port	Port & harbour construction & renovation	B3	118503627	CFA	2018	Cote d'Ivoire Loi de Finances 2018
Cote d'Ivoire	Port	Port & harbour construction & renovation	B3	100550000	CFA	2018	Cote d'Ivoire Loi de Finances 2018
Cote d'Ivoire	Port	Port & harbour construction & renovation	B3	485700000	CFA	2018	Cote d'Ivoire Loi de Finances 2018
Cote d'Ivoire	Port	Port & harbour construction & renovation	B3	730500000	CFA	2018	Cote d'Ivoire Loi de Finances 2018
Cote d'Ivoire	Market Infrastructure	Marketing support	B4	1420000000	CFA	2018	Cote d'Ivoire Loi de Finances 2018
Cote d'Ivoire	Market Infrastructure	Processing & storage infrastructure	B4	331399449	CFA	2018	Cote d'Ivoire Loi de Finances 2018
Cote d'Ivoire	Market Infrastructure	Processing & storage infrastructure	B4	3163425000	CFA	2018	Cote d'Ivoire Loi de Finances 2018
Cote d'Ivoire	Rural	Rural fisheries community development	C3	174700000	CFA	2018	Cote d'Ivoire Loi de Finances 2018
Cote d'Ivoire	Rural	Rural fisheries community development	C3	65000000	CFA	2018	Cote d'Ivoire Loi de Finances 2018
Cote d'Ivoire	MPAs	MPAs	A3	165717.71	USD	2005	Marine Conservation Institute (2018), MPAtlas; World Database on Protected Areas (WDPA); McCrea-Strub et al. (2011) Understanding the cost of establishing marine protected areas. Mar. Pol.
Cote d'Ivoire	Fishery Development	Development grants for fishery projects	B2	26295993	USD	2016	OECDStat, Overseas Development Aid, Fishery Development
Cote d'Ivoire	Fishery Management	Fishery management programs & services	A1	1758179	USD	2017	OECDStat, Overseas Development Aid, Fisheries Policy & Management
Cote d'Ivoire	Assistance	Worker adjustment and retraining	C1	8847	USD	2016	OECDStat, Overseas Development Aid, Fisheries Training
Cote d'Ivoire	Access	Access fees for third country agreements	B6	655127.14	USD	2018	Pauly & Zeller (2015). Sea Around Us Concepts, Design and Data (seaaroundus.org); Belhabib et al. (2015), PlosOne.
Croatia	MPAs	MPAs	A3	23511960.61	USD	2005	Marine Conservation Institute (2018), MPAtlas; World Database on Protected Areas (WDPA); McCrea-Strub et al. (2011) Understanding the cost of establishing marine protected areas. Mar. Pol.
Croatia	Access	Access fees for third country agreements	B6	50112.97	USD	2018	Pauly & Zeller (2015). Sea Around Us Concepts, Design and Data (seaaroundus.org); Belhabib et al. (2015), PlosOne.
Cuba	MPAs	MPAs	A3	14197521.28	USD	2005	Marine Conservation Institute (2018), MPAtlas; World Database on Protected Areas (WDPA); McCrea-Strub et al. (2011) Understanding the cost of establishing marine protected areas. Mar. Pol.
Cuba	Access	Access fees for third country agreements	B6	175422.27	USD	2018	Pauly & Zeller (2015). Sea Around Us Concepts, Design and Data (seaaroundus.org); Belhabib et al. (2015), PlosOne.
Cyprus	MPAs	MPAs	A3	880032.59	USD	2005	Marine Conservation Institute (2018), MPAtlas; World Database on Protected Areas (WDPA); McCrea-Strub et al. (2011) Understanding the cost of establishing marine protected areas. Mar. Pol.
Cyprus	Access	Access fees for third country agreements	B6	25864944.17	USD	2018	Pauly & Zeller (2015). Sea Around Us Concepts, Design and Data (seaaroundus.org); Belhabib et al. (2015), PlosOne.
Denmark	Fishery Development	Institutional support and services	B2	6750000	DKK	2018	Denmark - National Budget for the Financial Year 2018
Denmark	Fishery Development	Institutional support and services	B2	1300000	DKK	2018	Denmark - National Budget for the Financial Year 2018
Denmark	Assistance	Fisher assistance	C1	6500000	DKK	2018	Denmark - National Budget for the Financial Year 2018
Denmark	Assistance	Fisher assistance	C1	2900000	DKK	2018	Denmark - National Budget for the Financial Year 2018
Denmark	Assistance	Fisher assistance	C1	875000	DKK	2018	Denmark - National Budget for the Financial Year 2018
Denmark	Fishery Management	Stock assessment	A1	4252224	EUR	2018	European Maritime and Fisheries Fund - Operational Programme for Denmark (2014)
Denmark	Fishery Management	Stock enhancement	A1	1270000	EUR	2018	European Maritime and Fisheries Fund - Operational Programme for Denmark (2014)
Denmark	Fishery Management	Monitoring control & surveillance	A1	617182	EUR	2018	European Maritime and Fisheries Fund - Operational Programme for Denmark (2014)
Denmark	Fishery Management	Monitoring control & surveillance	A1	220000	EUR	2018	European Maritime and Fisheries Fund - Operational Programme for Denmark (2014)
Denmark	Fishery Management	Monitoring control & surveillance	A1	2390594	EUR	2018	European Maritime and Fisheries Fund - Operational Programme for Denmark (2014)
Denmark	Fishery Development	Development grants for fishery projects	B2	230000	EUR	2018	European Maritime and Fisheries Fund - Operational Programme for Denmark (2014)
Denmark	Fishery Development	Institutional support and services	B2	230000	EUR	2018	European Maritime and Fisheries Fund - Operational Programme for Denmark (2014)
Denmark	Fishery Development	Institutional support and services	B2	577907.12	EUR	2018	European Maritime and Fisheries Fund - Operational Programme for Denmark (2014)
Denmark	Port	Port & harbour construction & renovation	B3	1270000	EUR	2018	European Maritime and Fisheries Fund - Operational Programme for Denmark (2014)
Denmark	Market Infrastructure	State investments in firms, cooperatives & parastatals	B4	506519.5	EUR	2018	European Maritime and Fisheries Fund - Operational Programme for Denmark (2014)
Denmark	Market Infrastructure	Processing & storage infrastructure	B4	506519.5	EUR	2018	European Maritime and Fisheries Fund - Operational Programme for Denmark (2014)
Denmark	Market Infrastructure	Processing & storage infrastructure	B4	66961	EUR	2018	European Maritime and Fisheries Fund - Operational Programme for Denmark (2014)
Denmark	MPAs	MPAs	A3	55322552.68	USD	2005	Marine Conservation Institute (2018), MPAtlas; World Database on Protected Areas (WDPA); McCrea-Strub et al. (2011) Understanding the cost of establishing marine protected areas. Mar. Pol.
Denmark	Access	Access fees for third country agreements	B6	5976721.13	USD	2018	Pauly & Zeller (2015). Sea Around Us Concepts, Design and Data (seaaroundus.org); Belhabib et al. (2015), PlosOne.
Denmark	Tax	Non-Fuel tax exemptions	B5	15000000	DKK	2017	Denmark Samlet liste over skatteudgifter 2017
Denmark	Fuel	Fuel tax concessions	B7	350000000	DKK	2017	Denmark Samlet liste over skatteudgifter 2017
Djibouti	Fishery Management	Fishery management programs & services	A1	95000	USD	2018	Re?publique de Djibouti PRAREV-Peche
Djibouti	Fishery Management	Fishery management programs & services	A1	415000	USD	2018	Re?publique de Djibouti PRAREV-Peche
Djibouti	Fishery Management	Stock assessment	A1	450000	USD	2018	Re?publique de Djibouti PRAREV-Peche
Djibouti	Fishery Management	Stock assessment	A1	233333.33	USD	2018	Re?publique de Djibouti PRAREV-Peche
Djibouti	Fishery Management	Stock enhancement	A1	450000	USD	2018	Re?publique de Djibouti PRAREV-Peche
Djibouti	Fishery Management	Stock enhancement	A1	233333.33	USD	2018	Re?publique de Djibouti PRAREV-Peche
Djibouti	Market Infrastructure	Subsidised lending for infrastructure and capital cost support	B4	520000	USD	2018	Re?publique de Djibouti PRAREV-Peche
Djibouti	Market Infrastructure	Subsidised lending for infrastructure and capital cost support	B4	845000	USD	2018	Re?publique de Djibouti PRAREV-Peche
Djibouti	Market Infrastructure	Marketing support	B4	845000	USD	2018	Re?publique de Djibouti PRAREV-Peche
Djibouti	Market Infrastructure	Marketing support	B4	520000	USD	2018	Re?publique de Djibouti PRAREV-Peche
Djibouti	Assistance	Fisher assistance	C1	71250	USD	2018	Re?publique de Djibouti PRAREV-Peche
Djibouti	Assistance	Fisher assistance	C1	311250	USD	2018	Re?publique de Djibouti PRAREV-Peche
Djibouti	Access	Access fees for third country agreements	B6	6775.11	USD	2018	Pauly & Zeller (2015). Sea Around Us Concepts, Design and Data (seaaroundus.org); Belhabib et al. (2015), PlosOne.
Dominica	Fishery Development	Development grants for fishery projects	B2	300000	XCD	2018	Capital Expenditures 2017-18
Dominica	Port	Port & harbour construction & renovation	B3	250000	XCD	2018	Capital Expenditures 2017-18
Dominica	Fishery Management	Fishery management programs & services	A1	1081786	XCD	2018	Dominica Budget 2016-17 - Fisheries
Dominica	Fishery Management	Fishery management programs & services	A1	820147	XCD	2018	Dominica Budget 2016-17 - Fisheries
Dominica	Port	Port & harbour construction & renovation	B3	261639	XCD	2018	Dominica Budget 2016-17 - Fisheries
Dominica	MPAs	MPAs	A3	291240.8	USD	2005	Marine Conservation Institute (2018), MPAtlas; World Database on Protected Areas (WDPA); McCrea-Strub et al. (2011) Understanding the cost of establishing marine protected areas. Mar. Pol.
Dominica	Access	Access fees for third country agreements	B6	1717399.91	USD	2018	Pauly & Zeller (2015). Sea Around Us Concepts, Design and Data (seaaroundus.org); Belhabib et al. (2015), PlosOne.
Dominican Rp	MPAs	MPAs	A3	6633031.25	USD	2005	Marine Conservation Institute (2018), MPAtlas; World Database on Protected Areas (WDPA); McCrea-Strub et al. (2011) Understanding the cost of establishing marine protected areas. Mar. Pol.
Dominican Rp	Access	Access fees for third country agreements	B6	3680.69	USD	2018	Pauly & Zeller (2015). Sea Around Us Concepts, Design and Data (seaaroundus.org); Belhabib et al. (2015), PlosOne.
Ecuador	MPAs	MPAs	A3	6255273.3	USD	2005	Marine Conservation Institute (2018), MPAtlas; World Database on Protected Areas (WDPA); McCrea-Strub et al. (2011) Understanding the cost of establishing marine protected areas. Mar. Pol.
Ecuador	Fishery Development	Development grants for fishery projects	B2	509969	USD	2016	OECDStat, Overseas Development Aid, Fishery Development
Ecuador	Assistance	Worker adjustment and retraining	C1	379044	USD	2017	OECDStat, Overseas Development Aid, Fisheries Training
Ecuador	Access	Access fees for third country agreements	B6	162267.81	USD	2018	Pauly & Zeller (2015). Sea Around Us Concepts, Design and Data (seaaroundus.org); Belhabib et al. (2015), PlosOne.
Egypt	MPAs	MPAs	A3	3687581.42	USD	2005	Marine Conservation Institute (2018), MPAtlas; World Database on Protected Areas (WDPA); McCrea-Strub et al. (2011) Understanding the cost of establishing marine protected areas. Mar. Pol.
Egypt	Access	Access fees for third country agreements	B6	4416742.68	USD	2018	Pauly & Zeller (2015). Sea Around Us Concepts, Design and Data (seaaroundus.org); Belhabib et al. (2015), PlosOne.
El Salvador	MPAs	MPAs	A3	1020818.94	USD	2005	Marine Conservation Institute (2018), MPAtlas; World Database on Protected Areas (WDPA); McCrea-Strub et al. (2011) Understanding the cost of establishing marine protected areas. Mar. Pol.
Equatorial Guinea	MPAs	MPAs	A3	1152489.75	USD	2005	Marine Conservation Institute (2018), MPAtlas; World Database on Protected Areas (WDPA); McCrea-Strub et al. (2011) Understanding the cost of establishing marine protected areas. Mar. Pol.
Equatorial Guinea	Fishery Management	Stock assessment	A1	50000000	CFA	2017	Ley de Presupuestos Generales del Estado 2017
Equatorial Guinea	Fishery Management	Stock assessment	A1	50000000	CFA	2017	Ley de Presupuestos Generales del Estado 2017
Equatorial Guinea	Fishery Development	Development grants for fishery projects	B2	65017000	CFA	2017	Ley de Presupuestos Generales del Estado 2017
Equatorial Guinea	Fishery Development	Development grants for fishery projects	B2	587000	CFA	2017	Ley de Presupuestos Generales del Estado 2017
Equatorial Guinea	Fishery Development	Institutional support and services	B2	6546000	CFA	2017	Ley de Presupuestos Generales del Estado 2017
Equatorial Guinea	Fishery Development	Institutional support and services	B2	5000000	CFA	2017	Ley de Presupuestos Generales del Estado 2017
Equatorial Guinea	Market Infrastructure	State investments in firms, cooperatives & parastatals	B4	400000000	CFA	2017	Ley de Presupuestos Generales del Estado 2017
Equatorial Guinea	Market Infrastructure	Marketing support	B4	1666000	CFA	2017	Ley de Presupuestos Generales del Estado 2017
Equatorial Guinea	Market Infrastructure	Marketing support	B4	100000000	CFA	2017	Ley de Presupuestos Generales del Estado 2017
Equatorial Guinea	Market Infrastructure	Market-Other	B4	500000	CFA	2017	Ley de Presupuestos Generales del Estado 2017
Equatorial Guinea	Market Infrastructure	Market-Other	B4	65000	CFA	2017	Ley de Presupuestos Generales del Estado 2017
Equatorial Guinea	Assistance	Income support	C1	310000000	CFA	2017	Ley de Presupuestos Generales del Estado 2017
Equatorial Guinea	Rural	Rural fisheries community development	C3	100000000	CFA	2017	Ley de Presupuestos Generales del Estado 2017
Equatorial Guinea	Rural	Rural fisheries community development	C3	200000000	CFA	2017	Ley de Presupuestos Generales del Estado 2017
Equatorial Guinea	Rural	Rural fisheries community development	C3	100000000	CFA	2017	Ley de Presupuestos Generales del Estado 2017
Equatorial Guinea	Access	Access fees for third country agreements	B6	15258.23	USD	2018	Pauly & Zeller (2015). Sea Around Us Concepts, Design and Data (seaaroundus.org); Belhabib et al. (2015), PlosOne.
Eritrea	Fishery Development	Development grants for fishery projects	B2	721000	USD	2016	OECDStat, Overseas Development Aid, Fishery Development
Eritrea	Market Infrastructure	Processing & storage infrastructure	B4	9423000	USD	2016	OECDStat, Overseas Development Aid, Fishery Services
Eritrea	Fishery Management	Fishery management programs & services	A1	10984115	USD	2017	OECDStat, Overseas Development Aid, Fisheries Policy & Management
Estonia	Fishery Management	Fishery management programs & services	A1	682203	EUR	2016	OECD, Fisheries Support Estimate (stats.oecd.org/)
Estonia	Fishery Management	Stock enhancement	A1	131264	EUR	2016	OECD, Fisheries Support Estimate (stats.oecd.org/)
Estonia	Fishery Management	Monitoring control & surveillance	A1	85712	EUR	2016	OECD, Fisheries Support Estimate (stats.oecd.org/)
Estonia	Fishery Management	Monitoring control & surveillance	A1	1514000	EUR	2016	OECD, Fisheries Support Estimate (stats.oecd.org/)
Estonia	R&D	R&D	A2	179202	EUR	2016	OECD, Fisheries Support Estimate (stats.oecd.org/)
Estonia	Market Infrastructure	Marketing support	B4	38338	EUR	2016	OECD, Fisheries Support Estimate (stats.oecd.org/)
Estonia	Market Infrastructure	Marketing support	B4	298882	EUR	2016	OECD, Fisheries Support Estimate (stats.oecd.org/)
Estonia	Market Infrastructure	Processing & storage infrastructure	B4	375887	EUR	2016	OECD, Fisheries Support Estimate (stats.oecd.org/)
Estonia	Assistance	Fisher assistance	C1	7485	EUR	2016	OECD, Fisheries Support Estimate (stats.oecd.org/)
Estonia	Assistance	Worker adjustment and retraining	C1	10423	EUR	2016	OECD, Fisheries Support Estimate (stats.oecd.org/)
Estonia	Assistance	Assistance-Other	C1	536130	EUR	2016	OECD, Fisheries Support Estimate (stats.oecd.org/)
Estonia	MPAs	MPAs	A3	35562558.62	USD	2005	Marine Conservation Institute (2018), MPAtlas; World Database on Protected Areas (WDPA); McCrea-Strub et al. (2011) Understanding the cost of establishing marine protected areas. Mar. Pol.
Estonia	Access	Access fees for third country agreements	B6	289083.83	USD	2018	Pauly & Zeller (2015). Sea Around Us Concepts, Design and Data (seaaroundus.org); Belhabib et al. (2015), PlosOne.
Estonia	Fuel	Fuel tax concessions	B7	30700000	EUR	2018	Estonia State Budget Strategy 2018-21
Fiji	MPAs	MPAs	A3	15623331.73	USD	2005	Marine Conservation Institute (2018), MPAtlas; World Database on Protected Areas (WDPA); McCrea-Strub et al. (2011) Understanding the cost of establishing marine protected areas. Mar. Pol.
Fiji	MPAs	MPAs	A3	1036212.92	USD	2005	Marine Conservation Institute (2018), MPAtlas; World Database on Protected Areas (WDPA); McCrea-Strub et al. (2011) Understanding the cost of establishing marine protected areas. Mar. Pol.
Fiji	Access	Access fees for third country agreements	B6	216026.71	USD	2018	Pauly & Zeller (2015). Sea Around Us Concepts, Design and Data (seaaroundus.org); Belhabib et al. (2015), PlosOne.
Finland	Fishery Management	Stock assessment	A1	1007610	EUR	2018	European Maritime and Fisheries Fund - Operational Programme for Finland (2014)
Finland	Fishery Management	Stock enhancement	A1	487321.5	EUR	2018	European Maritime and Fisheries Fund - Operational Programme for Finland (2014)
Finland	Fishery Management	Monitoring control & surveillance	A1	500000	EUR	2018	European Maritime and Fisheries Fund - Operational Programme for Finland (2014)
Finland	Fishery Management	Monitoring control & surveillance	A1	937340	EUR	2018	European Maritime and Fisheries Fund - Operational Programme for Finland (2014)
Finland	Fishery Management	Monitoring control & surveillance	A1	55051	EUR	2018	European Maritime and Fisheries Fund - Operational Programme for Finland (2014)
Finland	R&D	R&D	A2	243660.75	EUR	2018	European Maritime and Fisheries Fund - Operational Programme for Finland (2014)
Finland	Fishery Development	Institutional support and services	B2	267109.62	EUR	2018	European Maritime and Fisheries Fund - Operational Programme for Finland (2014)
Finland	Fishery Development	Institutional support and services	B2	400000	EUR	2018	European Maritime and Fisheries Fund - Operational Programme for Finland (2014)
Finland	Port	Port & harbour construction & renovation	B3	243660.75	EUR	2018	European Maritime and Fisheries Fund - Operational Programme for Finland (2014)
Finland	Market Infrastructure	Marketing support	B4	241442.5	EUR	2018	European Maritime and Fisheries Fund - Operational Programme for Finland (2014)
Finland	Market Infrastructure	Processing & storage infrastructure	B4	17115	EUR	2018	European Maritime and Fisheries Fund - Operational Programme for Finland (2014)
Finland	Market Infrastructure	Processing & storage infrastructure	B4	241442.5	EUR	2018	European Maritime and Fisheries Fund - Operational Programme for Finland (2014)
Finland	Buybacks	Vessel buybacks	C2	25357	EUR	2018	European Maritime and Fisheries Fund - Operational Programme for Finland (2014)
Finland	MPAs	MPAs	A3	52907883.86	USD	2005	Marine Conservation Institute (2018), MPAtlas; World Database on Protected Areas (WDPA); McCrea-Strub et al. (2011) Understanding the cost of establishing marine protected areas. Mar. Pol.
Finland	Access	Access fees for third country agreements	B6	164441.84	USD	2018	Pauly & Zeller (2015). Sea Around Us Concepts, Design and Data (seaaroundus.org); Belhabib et al. (2015), PlosOne.
France	Tax	Non-Fuel tax exemptions	B5	3000000	EUR	2018	Republique Francaise, Loi De Finances 2018, Evaluations des Voies et Moyens, Tome II Depenses Fiscales
France	Fishery Management	Fishery management programs & services	A1	4289537	EUR	2018	European Maritime and Fisheries Fund - Operational Programme for France (2014)
France	Fishery Management	Stock assessment	A1	5122771	EUR	2018	European Maritime and Fisheries Fund - Operational Programme for France (2014)
France	Fishery Management	Monitoring control & surveillance	A1	2418540	EUR	2018	European Maritime and Fisheries Fund - Operational Programme for France (2014)
France	Fishery Management	Monitoring control & surveillance	A1	1858690	EUR	2018	European Maritime and Fisheries Fund - Operational Programme for France (2014)
France	Fishery Management	Monitoring control & surveillance	A1	420000	EUR	2018	European Maritime and Fisheries Fund - Operational Programme for France (2014)
France	Market Infrastructure	Marketing support	B4	2771753	EUR	2018	European Maritime and Fisheries Fund - Operational Programme for France (2014)
France	Market Infrastructure	Processing & storage infrastructure	B4	135385	EUR	2018	European Maritime and Fisheries Fund - Operational Programme for France (2014)
France	Assistance	Fisher assistance	C1	1120000	EUR	2018	European Maritime and Fisheries Fund - Operational Programme for France (2014)
France	Buybacks	Vessel buybacks	C2	873641.7	EUR	2018	European Maritime and Fisheries Fund - Operational Programme for France (2014)
France	Fishery Management	Stock enhancement	A1	1213506	EUR	2015	OECD, Fisheries Support Estimate (stats.oecd.org/)
France	R&D	R&D	A2	4621061	EUR	2015	OECD, Fisheries Support Estimate (stats.oecd.org/)
France	Boat	Boat / fleet construct., renewal, & modernization	B1	2685420	EUR	2015	OECD, Fisheries Support Estimate (stats.oecd.org/)
France	Fishery Development	Development grants for fishery projects	B2	4734532	EUR	2015	OECD, Fisheries Support Estimate (stats.oecd.org/)
France	Port	Port & harbour construction & renovation	B3	34192157	EUR	2015	OECD, Fisheries Support Estimate (stats.oecd.org/)
France	Market Infrastructure	Marketing support	B4	4180107	EUR	2015	OECD, Fisheries Support Estimate (stats.oecd.org/)
France	Assistance	Fisher assistance	C1	1623172	EUR	2015	OECD, Fisheries Support Estimate (stats.oecd.org/)
France	Assistance	Assistance-Other	C1	28679664	EUR	2015	OECD, Fisheries Support Estimate (stats.oecd.org/)
France	MPAs	MPAs	A3	83988109.31	USD	2005	Marine Conservation Institute (2018), MPAtlas; World Database on Protected Areas (WDPA); McCrea-Strub et al. (2011) Understanding the cost of establishing marine protected areas. Mar. Pol.
France	Access	Access fees for third country agreements	B6	14783246.57	USD	2018	Pauly & Zeller (2015). Sea Around Us Concepts, Design and Data (seaaroundus.org); Belhabib et al. (2015), PlosOne.
Gabon	MPAs	MPAs	A3	9338329.41	USD	2005	Marine Conservation Institute (2018), MPAtlas; World Database on Protected Areas (WDPA); McCrea-Strub et al. (2011) Understanding the cost of establishing marine protected areas. Mar. Pol.
Gabon	Access	Access fees for third country agreements	B6	24940.23	USD	2018	Pauly & Zeller (2015). Sea Around Us Concepts, Design and Data (seaaroundus.org); Belhabib et al. (2015), PlosOne.
Gambia	MPAs	MPAs	A3	181184.48	USD	2005	Marine Conservation Institute (2018), MPAtlas; World Database on Protected Areas (WDPA); McCrea-Strub et al. (2011) Understanding the cost of establishing marine protected areas. Mar. Pol.
Gambia	Fishery Management	Fishery management programs & services	A1	1059199	USD	2017	OECDStat, Overseas Development Aid, Fisheries Policy & Management
Gambia	Access	Access fees for third country agreements	B6	16465.68	USD	2018	Pauly & Zeller (2015). Sea Around Us Concepts, Design and Data (seaaroundus.org); Belhabib et al. (2015), PlosOne.
Gambia	Fuel	Fuel subsidies	B7	0	USD	2013	UNCTAD 2013 fisheries
Georgia	MPAs	MPAs	A3	383322.66	USD	2005	Marine Conservation Institute (2018), MPAtlas; World Database on Protected Areas (WDPA); McCrea-Strub et al. (2011) Understanding the cost of establishing marine protected areas. Mar. Pol.
Georgia	Access	Access fees for third country agreements	B6	55214.75	USD	2018	Pauly & Zeller (2015). Sea Around Us Concepts, Design and Data (seaaroundus.org); Belhabib et al. (2015), PlosOne.
Germany	Fishery Management	Stock assessment	A1	83389.8	EUR	2017	Annual Implementation Report for the European Maritime and Fisheries Fund for Germany (2017)
Germany	Fishery Management	Stock assessment	A1	46494772.5	EUR	2017	Annual Implementation Report for the European Maritime and Fisheries Fund for Germany (2017)
Germany	Fishery Management	Stock enhancement	A1	943975.9	EUR	2017	Annual Implementation Report for the European Maritime and Fisheries Fund for Germany (2017)
Germany	Fishery Management	Stock enhancement	A1	114700	EUR	2017	Annual Implementation Report for the European Maritime and Fisheries Fund for Germany (2017)
Germany	Fishery Management	Stock enhancement	A1	7140287.21	EUR	2017	Annual Implementation Report for the European Maritime and Fisheries Fund for Germany (2017)
Germany	Fishery Management	Monitoring control & surveillance	A1	10953605.2	EUR	2017	Annual Implementation Report for the European Maritime and Fisheries Fund for Germany (2017)
Germany	R&D	R&D	A2	48143.75	EUR	2017	Annual Implementation Report for the European Maritime and Fisheries Fund for Germany (2017)
Germany	Boat	Boat / fleet construct., renewal, & modernization	B1	12169.28	EUR	2017	Annual Implementation Report for the European Maritime and Fisheries Fund for Germany (2017)
Germany	Boat	Boat / fleet construct., renewal, & modernization	B1	48143.75	EUR	2017	Annual Implementation Report for the European Maritime and Fisheries Fund for Germany (2017)
Germany	Fishery Development	Institutional support and services	B2	5254602.84	EUR	2017	Annual Implementation Report for the European Maritime and Fisheries Fund for Germany (2017)
Germany	Fishery Development	Institutional support and services	B2	5036850.5	EUR	2017	Annual Implementation Report for the European Maritime and Fisheries Fund for Germany (2017)
Germany	Fishery Development	Institutional support and services	B2	378009	EUR	2017	Annual Implementation Report for the European Maritime and Fisheries Fund for Germany (2017)
Germany	Fishery Development	Institutional support and services	B2	148704.94	EUR	2017	Annual Implementation Report for the European Maritime and Fisheries Fund for Germany (2017)
Germany	Fishery Development	Institutional support and services	B2	150000	EUR	2017	Annual Implementation Report for the European Maritime and Fisheries Fund for Germany (2017)
Germany	Fishery Development	Institutional support and services	B2	43325.48	EUR	2017	Annual Implementation Report for the European Maritime and Fisheries Fund for Germany (2017)
Germany	Port	Port & harbour construction & renovation	B3	1701543.88	EUR	2017	Annual Implementation Report for the European Maritime and Fisheries Fund for Germany (2017)
Germany	Market Infrastructure	Marketing support	B4	307728.45	EUR	2017	Annual Implementation Report for the European Maritime and Fisheries Fund for Germany (2017)
Germany	Market Infrastructure	Marketing support	B4	849915.23	EUR	2017	Annual Implementation Report for the European Maritime and Fisheries Fund for Germany (2017)
Germany	Market Infrastructure	Marketing support	B4	499071.48	EUR	2017	Annual Implementation Report for the European Maritime and Fisheries Fund for Germany (2017)
Germany	Assistance	Worker adjustment and retraining	C1	118350	EUR	2017	Annual Implementation Report for the European Maritime and Fisheries Fund for Germany (2017)
Germany	Assistance	Worker adjustment and retraining	C1	24370	EUR	2017	Annual Implementation Report for the European Maritime and Fisheries Fund for Germany (2017)
Germany	Buybacks	Vessel buybacks	C2	1115654.4	EUR	2017	Annual Implementation Report for the European Maritime and Fisheries Fund for Germany (2017)
Germany	Buybacks	Vessel buybacks	C2	542462	EUR	2017	Annual Implementation Report for the European Maritime and Fisheries Fund for Germany (2017)
Germany	Port	Port & harbour access / other	B3	11241023	EUR	2015	OECD, Fisheries Support Estimate (stats.oecd.org/)
Germany	MPAs	MPAs	A3	35912336.85	USD	2005	Marine Conservation Institute (2018), MPAtlas; World Database on Protected Areas (WDPA); McCrea-Strub et al. (2011) Understanding the cost of establishing marine protected areas. Mar. Pol.
Germany	Access	Access fees for third country agreements	B6	5787534.17	USD	2018	Pauly & Zeller (2015). Sea Around Us Concepts, Design and Data (seaaroundus.org); Belhabib et al. (2015), PlosOne.
Ghana	Fishery Management	Fishery management programs & services	A1	1006089.33	GHS	2018	Ghana Expenditure Framework 2018-2021
Ghana	Fishery Management	Fishery management programs & services	A1	2064853.75	GHS	2018	Ghana Expenditure Framework 2018-2021
Ghana	Fishery Management	Stock assessment	A1	1006089.33	GHS	2018	Ghana Expenditure Framework 2018-2021
Ghana	Fishery Management	Stock assessment	A1	2064853.75	GHS	2018	Ghana Expenditure Framework 2018-2021
Ghana	Fishery Management	Stock assessment	A1	1866977	GHS	2018	Ghana Expenditure Framework 2018-2021
Ghana	Fishery Management	Monitoring control & surveillance	A1	1006089.33	GHS	2018	Ghana Expenditure Framework 2018-2021
Ghana	Fishery Management	Monitoring control & surveillance	A1	2897805	GHS	2018	Ghana Expenditure Framework 2018-2021
Ghana	Fishery Management	Monitoring control & surveillance	A1	1866977	GHS	2018	Ghana Expenditure Framework 2018-2021
Ghana	Fishery Management	Monitoring control & surveillance	A1	2064853.75	GHS	2018	Ghana Expenditure Framework 2018-2021
Ghana	Fishery Management	Management-Other	A1	1413412.67	GHS	2018	Ghana Expenditure Framework 2018-2021
Ghana	MPAs	MPAs	A3	2064853.75	GHS	2018	Ghana Expenditure Framework 2018-2021
Ghana	Fishery Development	Institutional support and services	B2	2064853.75	GHS	2018	Ghana Expenditure Framework 2018-2021
Ghana	Market Infrastructure	State investments in firms, cooperatives & parastatals	B4	417758.67	GHS	2018	Ghana Expenditure Framework 2018-2021
Ghana	Market Infrastructure	Marketing support	B4	38074.57	GHS	2018	Ghana Expenditure Framework 2018-2021
Ghana	Market Infrastructure	Processing & storage infrastructure	B4	835517.33	GHS	2018	Ghana Expenditure Framework 2018-2021
Ghana	Fuel	Fuel subsidies	B7	61712280	USD	2017	Ghana Expenditure Framework 2018-2021
Ghana	Assistance	Income support	C1	2064853.75	GHS	2018	Ghana Expenditure Framework 2018-2021
Ghana	Assistance	Fisher assistance	C1	2064853.75	GHS	2018	Ghana Expenditure Framework 2018-2021
Ghana	Assistance	Worker adjustment and retraining	C1	74287.43	GHS	2018	Ghana Expenditure Framework 2018-2021
Ghana	Rural	Rural fisheries community development	C3	2064853.75	GHS	2018	Ghana Expenditure Framework 2018-2021
Ghana	Fishery Management	Fishery management programs & services	A1	1113699	USD	2017	OECDStat, Overseas Development Aid, Fisheries Policy & Management
Ghana	Assistance	Worker adjustment and retraining	C1	75666	USD	2016	OECDStat, Overseas Development Aid, Fisheries Training
Ghana	Access	Access fees for third country agreements	B6	2053122.88	USD	2018	Pauly & Zeller (2015). Sea Around Us Concepts, Design and Data (seaaroundus.org); Belhabib et al. (2015), PlosOne.
Ghana	Tax	Non-Fuel tax exemptions	B5	15300000	GHS	2013	Tax Expenditure Estimates 2016
Ghana	Boat	Boat / fleet construct., renewal, & modernization	B1	4486500	USD	2016	USAID Sustainable Fisheries Management Project (2016) Subsidies in Ghana’s Marine Artisanal Fisheries Sector
Gibraltar	MPAs	MPAs	A3	68867.55	USD	2005	Marine Conservation Institute (2018), MPAtlas; World Database on Protected Areas (WDPA); McCrea-Strub et al. (2011) Understanding the cost of establishing marine protected areas. Mar. Pol.
Greece	Fishery Management	Stock assessment	A1	444371	EUR	2018	European Maritime and Fisheries Fund - Operational Programme for Greece (2014)
Greece	Fishery Management	Stock enhancement	A1	2957867.5	EUR	2018	European Maritime and Fisheries Fund - Operational Programme for Greece (2014)
Greece	Fishery Management	Monitoring control & surveillance	A1	426277	EUR	2018	European Maritime and Fisheries Fund - Operational Programme for Greece (2014)
Greece	Fishery Management	Monitoring control & surveillance	A1	1129352	EUR	2018	European Maritime and Fisheries Fund - Operational Programme for Greece (2014)
Greece	Fishery Management	Monitoring control & surveillance	A1	73616	EUR	2018	European Maritime and Fisheries Fund - Operational Programme for Greece (2014)
Greece	Fishery Development	Development grants for fishery projects	B2	100000	EUR	2018	European Maritime and Fisheries Fund - Operational Programme for Greece (2014)
Greece	Fishery Development	Institutional support and services	B2	292546.26	EUR	2018	European Maritime and Fisheries Fund - Operational Programme for Greece (2014)
Greece	Fishery Development	Institutional support and services	B2	100000	EUR	2018	European Maritime and Fisheries Fund - Operational Programme for Greece (2014)
Greece	Port	Port & harbour construction & renovation	B3	2957867.5	EUR	2018	European Maritime and Fisheries Fund - Operational Programme for Greece (2014)
Greece	Market Infrastructure	Processing & storage infrastructure	B4	189072	EUR	2018	European Maritime and Fisheries Fund - Operational Programme for Greece (2014)
Greece	Market Infrastructure	Processing & storage infrastructure	B4	10928	EUR	2018	European Maritime and Fisheries Fund - Operational Programme for Greece (2014)
Greece	Buybacks	Vessel buybacks	C2	2154125	EUR	2018	European Maritime and Fisheries Fund - Operational Programme for Greece (2014)
Greece	MPAs	MPAs	A3	31674811.09	USD	2005	Marine Conservation Institute (2018), MPAtlas; World Database on Protected Areas (WDPA); McCrea-Strub et al. (2011) Understanding the cost of establishing marine protected areas. Mar. Pol.
Greece	Access	Access fees for third country agreements	B6	3851613.15	USD	2018	Pauly & Zeller (2015). Sea Around Us Concepts, Design and Data (seaaroundus.org); Belhabib et al. (2015), PlosOne.
Greece	Fuel	Fuel subsidies	B7	77576981.5	EUR	2018	?????? ??????????? ??????? 2019
Grenada	MPAs	MPAs	A3	94134.72	USD	2005	Marine Conservation Institute (2018), MPAtlas; World Database on Protected Areas (WDPA); McCrea-Strub et al. (2011) Understanding the cost of establishing marine protected areas. Mar. Pol.
Grenada	MPAs	MPAs	A3	459186.17	USD	2005	Marine Conservation Institute (2018), MPAtlas; World Database on Protected Areas (WDPA); McCrea-Strub et al. (2011) Understanding the cost of establishing marine protected areas. Mar. Pol.
Grenada	Access	Access fees for third country agreements	B6	104324.85	USD	2018	Pauly & Zeller (2015). Sea Around Us Concepts, Design and Data (seaaroundus.org); Belhabib et al. (2015), PlosOne.
Guatemala	MPAs	MPAs	A3	587700.86	USD	2005	Marine Conservation Institute (2018), MPAtlas; World Database on Protected Areas (WDPA); McCrea-Strub et al. (2011) Understanding the cost of establishing marine protected areas. Mar. Pol.
Guatemala	Access	Access fees for third country agreements	B6	128126.93	USD	2018	Pauly & Zeller (2015). Sea Around Us Concepts, Design and Data (seaaroundus.org); Belhabib et al. (2015), PlosOne.
Guinea	Fishery Management	Fishery management programs & services	A1	7897718.75	GNF	2017	Guinea Loi de Finances 2017
Guinea	Fishery Management	Monitoring control & surveillance	A1	1000000	GNF	2017	Guinea Loi de Finances 2017
Guinea	Fishery Management	Monitoring control & surveillance	A1	6149000	GNF	2017	Guinea Loi de Finances 2017
Guinea	Fishery Development	Development grants for fishery projects	B2	7897718.75	GNF	2017	Guinea Loi de Finances 2017
Guinea	Port	Port & harbour access / other	B3	1200000	GNF	2017	Guinea Loi de Finances 2017
Guinea	Port	Port & harbour access / other	B3	3804800	GNF	2017	Guinea Loi de Finances 2017
Guinea	Port	Port & harbour access / other	B3	23000000	GNF	2017	Guinea Loi de Finances 2017
Guinea	MPAs	MPAs	A3	830484.69	USD	2005	Marine Conservation Institute (2018), MPAtlas; World Database on Protected Areas (WDPA); McCrea-Strub et al. (2011) Understanding the cost of establishing marine protected areas. Mar. Pol.
Guinea	Fishery Development	Development grants for fishery projects	B2	11234279	USD	2017	OECDStat, Overseas Development Aid, Fishery Development
Guinea	Market Infrastructure	Processing & storage infrastructure	B4	210704	USD	2017	OECDStat, Overseas Development Aid, Fishery Services
Guinea	Fishery Management	Fishery management programs & services	A1	895729	USD	2017	OECDStat, Overseas Development Aid, Fisheries Policy & Management
Guinea	Assistance	Worker adjustment and retraining	C1	16144	USD	2016	OECDStat, Overseas Development Aid, Fisheries Training
Guinea	Fishery Management	Fishery management programs & services	A1	114000	USD	2018	Plan D'Investissement Du Secteur De La Peche Et De L'Aquaculture En Guinee 2016-2020
Guinea	Fishery Management	Fishery management programs & services	A1	50000	USD	2018	Plan D'Investissement Du Secteur De La Peche Et De L'Aquaculture En Guinee 2016-2020
Guinea	Fishery Management	Fishery management programs & services	A1	13333.33	USD	2018	Plan D'Investissement Du Secteur De La Peche Et De L'Aquaculture En Guinee 2016-2020
Guinea	Fishery Management	Fishery management programs & services	A1	6000	USD	2018	Plan D'Investissement Du Secteur De La Peche Et De L'Aquaculture En Guinee 2016-2020
Guinea	Fishery Management	Stock assessment	A1	10000	USD	2018	Plan D'Investissement Du Secteur De La Peche Et De L'Aquaculture En Guinee 2016-2020
Guinea	Fishery Management	Stock assessment	A1	13333.33	USD	2018	Plan D'Investissement Du Secteur De La Peche Et De L'Aquaculture En Guinee 2016-2020
Guinea	Fishery Management	Stock assessment	A1	45000	USD	2018	Plan D'Investissement Du Secteur De La Peche Et De L'Aquaculture En Guinee 2016-2020
Guinea	Fishery Management	Monitoring control & surveillance	A1	150000	USD	2018	Plan D'Investissement Du Secteur De La Peche Et De L'Aquaculture En Guinee 2016-2020
Guinea	Fishery Management	Monitoring control & surveillance	A1	13333.33	USD	2018	Plan D'Investissement Du Secteur De La Peche Et De L'Aquaculture En Guinee 2016-2020
Guinea	R&D	R&D	A2	38000	USD	2018	Plan D'Investissement Du Secteur De La Peche Et De L'Aquaculture En Guinee 2016-2020
Guinea	Boat	Financial support fleet renewal & modernization	B1	100000	USD	2018	Plan D'Investissement Du Secteur De La Peche Et De L'Aquaculture En Guinee 2016-2020
Guinea	Boat	Boat / fleet construct., renewal, & modernization	B1	25000	USD	2018	Plan D'Investissement Du Secteur De La Peche Et De L'Aquaculture En Guinee 2016-2020
Guinea	Boat	Boat / fleet construct., renewal, & modernization	B1	50000	USD	2018	Plan D'Investissement Du Secteur De La Peche Et De L'Aquaculture En Guinee 2016-2020
Guinea	Fishery Development	Institutional support and services	B2	35000	USD	2018	Plan D'Investissement Du Secteur De La Peche Et De L'Aquaculture En Guinee 2016-2020
Guinea	Fishery Development	Institutional support and services	B2	24000	USD	2018	Plan D'Investissement Du Secteur De La Peche Et De L'Aquaculture En Guinee 2016-2020
Guinea	Fishery Development	Institutional support and services	B2	25000	USD	2018	Plan D'Investissement Du Secteur De La Peche Et De L'Aquaculture En Guinee 2016-2020
Guinea	Fishery Development	Institutional support and services	B2	25000	USD	2018	Plan D'Investissement Du Secteur De La Peche Et De L'Aquaculture En Guinee 2016-2020
Guinea	Fishery Development	Institutional support and services	B2	40000	USD	2018	Plan D'Investissement Du Secteur De La Peche Et De L'Aquaculture En Guinee 2016-2020
Guinea	Port	Port & harbour construction & renovation	B3	945000	USD	2018	Plan D'Investissement Du Secteur De La Peche Et De L'Aquaculture En Guinee 2016-2020
Guinea	Port	Port & harbour access / other	B3	100000	USD	2018	Plan D'Investissement Du Secteur De La Peche Et De L'Aquaculture En Guinee 2016-2020
Guinea	Port	Port & harbour access / other	B3	75000	USD	2018	Plan D'Investissement Du Secteur De La Peche Et De L'Aquaculture En Guinee 2016-2020
Guinea	Market Infrastructure	State investments in firms, cooperatives & parastatals	B4	38000	USD	2018	Plan D'Investissement Du Secteur De La Peche Et De L'Aquaculture En Guinee 2016-2020
Guinea	Market Infrastructure	State investments in firms, cooperatives & parastatals	B4	70000	USD	2018	Plan D'Investissement Du Secteur De La Peche Et De L'Aquaculture En Guinee 2016-2020
Guinea	Market Infrastructure	Marketing support	B4	30000	USD	2018	Plan D'Investissement Du Secteur De La Peche Et De L'Aquaculture En Guinee 2016-2020
Guinea	Market Infrastructure	Marketing support	B4	45000	USD	2018	Plan D'Investissement Du Secteur De La Peche Et De L'Aquaculture En Guinee 2016-2020
Guinea	Market Infrastructure	Marketing support	B4	50000	USD	2018	Plan D'Investissement Du Secteur De La Peche Et De L'Aquaculture En Guinee 2016-2020
Guinea	Market Infrastructure	Processing & storage infrastructure	B4	50000	USD	2018	Plan D'Investissement Du Secteur De La Peche Et De L'Aquaculture En Guinee 2016-2020
Guinea	Market Infrastructure	Processing & storage infrastructure	B4	50000	USD	2018	Plan D'Investissement Du Secteur De La Peche Et De L'Aquaculture En Guinee 2016-2020
Guinea	Market Infrastructure	Processing & storage infrastructure	B4	75000	USD	2018	Plan D'Investissement Du Secteur De La Peche Et De L'Aquaculture En Guinee 2016-2020
Guinea	Market Infrastructure	Processing & storage infrastructure	B4	20000	USD	2018	Plan D'Investissement Du Secteur De La Peche Et De L'Aquaculture En Guinee 2016-2020
Guinea	Market Infrastructure	Processing & storage infrastructure	B4	60000	USD	2018	Plan D'Investissement Du Secteur De La Peche Et De L'Aquaculture En Guinee 2016-2020
Guinea	Rural	Rural fisheries community development	C3	150000	USD	2018	Plan D'Investissement Du Secteur De La Peche Et De L'Aquaculture En Guinee 2016-2020
Guinea	Access	Access fees for third country agreements	B6	705379.22	USD	2018	Pauly & Zeller (2015). Sea Around Us Concepts, Design and Data (seaaroundus.org); Belhabib et al. (2015), PlosOne.
Guinea-Bissau	Fishery Management	Fishery management programs & services	A1	280300000	CFA	2015	Guinea-Bissau Lei Do Orcamento 2015
Guinea-Bissau	Fishery Management	Fishery management programs & services	A1	302715000	CFA	2015	Guinea-Bissau Lei Do Orcamento 2015
Guinea-Bissau	Fishery Management	Stock enhancement	A1	25200000	CFA	2015	Guinea-Bissau Lei Do Orcamento 2015
Guinea-Bissau	Fishery Management	Stock enhancement	A1	194800000	CFA	2015	Guinea-Bissau Lei Do Orcamento 2015
Guinea-Bissau	Fishery Management	Monitoring control & surveillance	A1	65760000	CFA	2015	Guinea-Bissau Lei Do Orcamento 2015
Guinea-Bissau	Fishery Development	Development grants for fishery projects	B2	50000000	CFA	2015	Guinea-Bissau Lei Do Orcamento 2015
Guinea-Bissau	MPAs	MPAs	A3	2038200.94	USD	2005	Marine Conservation Institute (2018), MPAtlas; World Database on Protected Areas (WDPA); McCrea-Strub et al. (2011) Understanding the cost of establishing marine protected areas. Mar. Pol.
Guinea-Bissau	Fishery Management	Fishery management programs & services	A1	1220368	USD	2017	OECDStat, Overseas Development Aid, Fisheries Policy & Management
Guinea-Bissau	R&D	R&D	A2	59956	USD	2017	OECDStat, Overseas Development Aid, Fisheries Research
Guyana	Fishery Management	Fishery management programs & services	A1	202273000	GYD	2018	Guyana Public Sector Revenue and Expenditure for the year 2018 (Vol I, II, III)
Guyana	Fishery Management	Fishery management programs & services	A1	14000000	GYD	2018	Guyana Public Sector Revenue and Expenditure for the year 2018 (Vol I, II, III)
Guyana	Market Infrastructure	Processing & storage infrastructure	B4	201446750	GYD	2018	Guyana Public Sector Revenue and Expenditure for the year 2018 (Vol I, II, III)
Guyana	MPAs	MPAs	A3	42757.55	USD	2005	Marine Conservation Institute (2018), MPAtlas; World Database on Protected Areas (WDPA); McCrea-Strub et al. (2011) Understanding the cost of establishing marine protected areas. Mar. Pol.
Guyana	Fishery Management	Fishery management programs & services	A1	41030	USD	2017	OECDStat, Overseas Development Aid, Fisheries Policy & Management
Haiti	Fishery Management	Fishery management programs & services	A1	28000	USD	2017	Haiti Artisanal Fisheries Development Program- Execution Plan
Haiti	Fishery Management	Fishery management programs & services	A1	111000	USD	2017	Haiti Artisanal Fisheries Development Program- Execution Plan
Haiti	Fishery Management	Fishery management programs & services	A1	312000	USD	2017	Haiti Artisanal Fisheries Development Program- Execution Plan
Haiti	Fishery Management	Fishery management programs & services	A1	114000	USD	2017	Haiti Artisanal Fisheries Development Program- Execution Plan
Haiti	Fishery Management	Monitoring control & surveillance	A1	20000	USD	2017	Haiti Artisanal Fisheries Development Program- Execution Plan
Haiti	Fishery Management	Monitoring control & surveillance	A1	200000	USD	2017	Haiti Artisanal Fisheries Development Program- Execution Plan
Haiti	Fishery Management	Monitoring control & surveillance	A1	413400	USD	2017	Haiti Artisanal Fisheries Development Program- Execution Plan
Haiti	Fishery Management	Monitoring control & surveillance	A1	10000	USD	2017	Haiti Artisanal Fisheries Development Program- Execution Plan
Haiti	R&D	R&D	A2	152000	USD	2017	Haiti Artisanal Fisheries Development Program- Execution Plan
Haiti	R&D	R&D	A2	90000	USD	2017	Haiti Artisanal Fisheries Development Program- Execution Plan
Haiti	Boat	Boat / fleet construct., renewal, & modernization	B1	18800	USD	2017	Haiti Artisanal Fisheries Development Program- Execution Plan
Haiti	Boat	Boat / fleet construct., renewal, & modernization	B1	2600	USD	2017	Haiti Artisanal Fisheries Development Program- Execution Plan
Haiti	Fishery Development	Institutional support and services	B2	60000	USD	2017	Haiti Artisanal Fisheries Development Program- Execution Plan
Haiti	Fishery Development	Institutional support and services	B2	371400	USD	2017	Haiti Artisanal Fisheries Development Program- Execution Plan
Haiti	Port	Port & harbour construction & renovation	B3	37800	USD	2017	Haiti Artisanal Fisheries Development Program- Execution Plan
Haiti	Port	Port & harbour construction & renovation	B3	20000	USD	2017	Haiti Artisanal Fisheries Development Program- Execution Plan
Haiti	Market Infrastructure	State investments in firms, cooperatives & parastatals	B4	15000	USD	2017	Haiti Artisanal Fisheries Development Program- Execution Plan
Haiti	Market Infrastructure	Marketing support	B4	24000	USD	2017	Haiti Artisanal Fisheries Development Program- Execution Plan
Haiti	Market Infrastructure	Marketing support	B4	105000	USD	2017	Haiti Artisanal Fisheries Development Program- Execution Plan
Haiti	Market Infrastructure	Processing & storage infrastructure	B4	243200	USD	2017	Haiti Artisanal Fisheries Development Program- Execution Plan
Haiti	Market Infrastructure	Processing & storage infrastructure	B4	137700	USD	2017	Haiti Artisanal Fisheries Development Program- Execution Plan
Haiti	Market Infrastructure	Processing & storage infrastructure	B4	90400	USD	2017	Haiti Artisanal Fisheries Development Program- Execution Plan
Haiti	Market Infrastructure	Processing & storage infrastructure	B4	13200	USD	2017	Haiti Artisanal Fisheries Development Program- Execution Plan
Haiti	Market Infrastructure	Processing & storage infrastructure	B4	16500	USD	2017	Haiti Artisanal Fisheries Development Program- Execution Plan
Haiti	Market Infrastructure	Processing & storage infrastructure	B4	27500	USD	2017	Haiti Artisanal Fisheries Development Program- Execution Plan
Haiti	Market Infrastructure	Processing & storage infrastructure	B4	33000	USD	2017	Haiti Artisanal Fisheries Development Program- Execution Plan
Haiti	Fishery Development	Development grants for fishery projects	B2	439033	USD	2017	OECDStat, Overseas Development Aid, Fishery Development
Haiti	Assistance	Worker adjustment and retraining	C1	22276	USD	2016	OECDStat, Overseas Development Aid, Fisheries Training
Haiti	Access	Access fees for third country agreements	B6	77.21	USD	2018	Pauly & Zeller (2015). Sea Around Us Concepts, Design and Data (seaaroundus.org); Belhabib et al. (2015), PlosOne.
Honduras	MPAs	MPAs	A3	42518.74	USD	2005	Marine Conservation Institute (2018), MPAtlas; World Database on Protected Areas (WDPA); McCrea-Strub et al. (2011) Understanding the cost of establishing marine protected areas. Mar. Pol.
Honduras	MPAs	MPAs	A3	4263830.8	USD	2005	Marine Conservation Institute (2018), MPAtlas; World Database on Protected Areas (WDPA); McCrea-Strub et al. (2011) Understanding the cost of establishing marine protected areas. Mar. Pol.
Honduras	Access	Access fees for third country agreements	B6	3170.57	USD	2018	Pauly & Zeller (2015). Sea Around Us Concepts, Design and Data (seaaroundus.org); Belhabib et al. (2015), PlosOne.
Hong Kong	Access	Access fees for third country agreements	B6	71892110.84	USD	2018	Pauly & Zeller (2015). Sea Around Us Concepts, Design and Data (seaaroundus.org); Belhabib et al. (2015), PlosOne.
Iceland	Fishery Management	Fishery management programs & services	A1	446025000	ISK	2016	OECD, Fisheries Support Estimate (stats.oecd.org/)
Iceland	Fishery Management	Monitoring control & surveillance	A1	2152600000	ISK	2016	OECD, Fisheries Support Estimate (stats.oecd.org/)
Iceland	R&D	R&D	A2	446025000	ISK	2016	OECD, Fisheries Support Estimate (stats.oecd.org/)
Iceland	Market Infrastructure	Marketing support	B4	730500000	ISK	2016	OECD, Fisheries Support Estimate (stats.oecd.org/)
Iceland	Market Infrastructure	Marketing support	B4	22000000	ISK	2016	OECD, Fisheries Support Estimate (stats.oecd.org/)
Iceland	MPAs	MPAs	A3	1191358.71	USD	2005	Marine Conservation Institute (2018), MPAtlas; World Database on Protected Areas (WDPA); McCrea-Strub et al. (2011) Understanding the cost of establishing marine protected areas. Mar. Pol.
Iceland	Fishery Management	Fishery management programs & services	A1	593268000	ISK	2017	Iceland Ministry of Fisheries and Agriculture 2017
Iceland	R&D	R&D	A2	1688532000	ISK	2017	Iceland Ministry of Fisheries and Agriculture 2017
Iceland	Fishery Management	Marketing support	A1	480950000	ISK	2017	Iceland Ministry of Fisheries and Agriculture 2017
Iceland	Market Infrastructure	Marketing support	B4	132580000	ISK	2017	Iceland Ministry of Fisheries and Agriculture 2017
Iceland	Fuel	Fuel subsidies	B7	0		2018	Pers. Communication Hreidar por Valtysson
Iceland	Access	Access fees for third country agreements	B6	13355709.04	USD	2018	Pauly & Zeller (2015). Sea Around Us Concepts, Design and Data (seaaroundus.org); Belhabib et al. (2015), PlosOne.
India	R&D	R&D	A2	1625161488	INR	2017	Central Marine Fisheries Research Institute, Kochi - Income & Expenditure 31st March 2018
India	Fishery Management	Fishery management programs & services	A1	33900000	INR	2017	Department of Animal Husbandry, Dairying, and Fisheries Budget 2017
India	Fishery Management	Fishery management programs & services	A1	1102000000	INR	2017	Department of Animal Husbandry, Dairying, and Fisheries Budget 2017
India	Fishery Management	Fishery management programs & services	A1	1206920000	INR	2017	Department of Animal Husbandry, Dairying, and Fisheries Budget 2017
India	Fishery Management	Fishery management programs & services	A1	90000000	INR	2017	Department of Animal Husbandry, Dairying, and Fisheries Budget 2017
India	Fishery Management	Fishery management programs & services	A1	880000000	INR	2017	Department of Animal Husbandry, Dairying, and Fisheries Budget 2017
India	Assistance	Fisher assistance	C1	1000000	INR	2017	Department of Animal Husbandry, Dairying, and Fisheries Budget 2017
India	Boat	Boat / fleet construct., renewal, & modernization	B1	542380000	INR	2017	India WTO Subsidies Note-2018
India	Fishery Development	Institutional support and services	B2	9290000	INR	2017	India WTO Subsidies Note-2018
India	Port	Port & harbour construction & renovation	B3	669500000	INR	2017	India WTO Subsidies Note-2018
India	Market Infrastructure	Marketing support	B4	122670000	INR	2017	India WTO Subsidies Note-2018
India	Market Infrastructure	Processing & storage infrastructure	B4	52935000	INR	2017	India WTO Subsidies Note-2018
India	Fuel	Fuel subsidies	B7	289870000	INR	2017	India WTO Subsidies Note-2018
India	Fuel	Fuel tax concessions	B7	5462980000	INR	2017	India WTO Subsidies Note-2018
India	Assistance	Fisher assistance	C1	515300000	INR	2017	India WTO Subsidies Note-2018
India	MPAs	MPAs	A3	3210313.91	USD	2005	Marine Conservation Institute (2018), MPAtlas; World Database on Protected Areas (WDPA); McCrea-Strub et al. (2011) Understanding the cost of establishing marine protected areas. Mar. Pol.
India	Fishery Development	Development grants for fishery projects	B2	12570	USD	2016	OECDStat, Overseas Development Aid, Fishery Development
India	Fishery Management	Fishery management programs & services	A1	14303	USD	2017	OECDStat, Overseas Development Aid, Fisheries Policy & Management
India	R&D	R&D	A2	1120393	USD	2017	OECDStat, Overseas Development Aid, Fisheries Research
India	Access	Access fees for third country agreements	B6	15971345.57	USD	2018	Pauly & Zeller (2015). Sea Around Us Concepts, Design and Data (seaaroundus.org); Belhabib et al. (2015), PlosOne.
Indonesia	Fishery Management	Fishery management programs & services	A1	1.74522E+12	IDR	2017	Indonesia Fisheries Ministry Budget 2017
Indonesia	Fishery Management	Stock assessment	A1	402500000	IDR	2017	Indonesia Fisheries Ministry Budget 2017
Indonesia	Fishery Management	Stock enhancement	A1	83957130000	IDR	2017	Indonesia Fisheries Ministry Budget 2017
Indonesia	Fishery Management	Monitoring control & surveillance	A1	8.74553E+11	IDR	2017	Indonesia Fisheries Ministry Budget 2017
Indonesia	R&D	R&D	A2	7.36545E+11	IDR	2017	Indonesia Fisheries Ministry Budget 2017
Indonesia	Boat	Boat / fleet construct., renewal, & modernization	B1	7.37631E+11	IDR	2017	Indonesia Fisheries Ministry Budget 2017
Indonesia	Fishery Development	Institutional support and services	B2	1.07759E+12	IDR	2017	Indonesia Fisheries Ministry Budget 2017
Indonesia	Port	Port & harbour construction & renovation	B3	3.5038E+11	IDR	2017	Indonesia Fisheries Ministry Budget 2017
Indonesia	Market Infrastructure	Processing & storage infrastructure	B4	1.24793E+12	IDR	2017	Indonesia Fisheries Ministry Budget 2017
Indonesia	Assistance	Fisher assistance	C1	1000000000	IDR	2017	Indonesia Fisheries Ministry Budget 2017
Indonesia	Rural	Rural fisheries community development	C3	7.35552E+11	IDR	2017	Indonesia Fisheries Ministry Budget 2017
Indonesia	Fuel	Fuel tax concessions	B7	1.785E+12	IDR	2015	OECD, Fisheries Support Estimate (stats.oecd.org/)
Indonesia	Boat	Boat / fleet construct., renewal, & modernization	B1	1.375E+11	IDR	2018	Indonesia WTO notification 2019
Indonesia	Market Infrastructure	Processing & storage infrastructure	B4	1.03375E+11	IDR	2018	Indonesia WTO notification 2019
Indonesia	Market Infrastructure	Processing & storage infrastructure	B4	4.56667E+11	IDR	2013	Indonesia WTO notification 2019
Indonesia	Assistance	Fisher assistance	C1	61000000000	IDR	2018	Indonesia WTO Subsidy notification 2019
Indonesia	MPAs	MPAs	A3	3157892.04	USD	2005	Marine Conservation Institute (2018), MPAtlas; World Database on Protected Areas (WDPA); McCrea-Strub et al. (2011) Understanding the cost of establishing marine protected areas. Mar. Pol.
Indonesia	MPAs	MPAs	A3	29064438.62	USD	2005	Marine Conservation Institute (2018), MPAtlas; World Database on Protected Areas (WDPA); McCrea-Strub et al. (2011) Understanding the cost of establishing marine protected areas. Mar. Pol.
Indonesia	Fishery Development	Development grants for fishery projects	B2	8831647	USD	2017	OECDStat, Overseas Development Aid, Fishery Development
Indonesia	Market Infrastructure	Processing & storage infrastructure	B4	11946	USD	2016	OECDStat, Overseas Development Aid, Fishery Services
Indonesia	Fishery Management	Fishery management programs & services	A1	3649589	USD	2017	OECDStat, Overseas Development Aid, Fisheries Policy & Management
Indonesia	Assistance	Worker adjustment and retraining	C1	44284	USD	2017	OECDStat, Overseas Development Aid, Fisheries Training
Indonesia	Access	Access fees for third country agreements	B6	1019127.28	USD	2018	Pauly & Zeller (2015). Sea Around Us Concepts, Design and Data (seaaroundus.org); Belhabib et al. (2015), PlosOne.
Iran	MPAs	MPAs	A3	4312146.91	USD	2005	Marine Conservation Institute (2018), MPAtlas; World Database on Protected Areas (WDPA); McCrea-Strub et al. (2011) Understanding the cost of establishing marine protected areas. Mar. Pol.
Iran	Fishery Development	Development grants for fishery projects	B2	127036	USD	2017	OECDStat, Overseas Development Aid, Fishery Development
Iran	Access	Access fees for third country agreements	B6	3609634.32	USD	2018	Pauly & Zeller (2015). Sea Around Us Concepts, Design and Data (seaaroundus.org); Belhabib et al. (2015), PlosOne.
Iraq	Access	Access fees for third country agreements	B6	454381.89	USD	2018	Pauly & Zeller (2015). Sea Around Us Concepts, Design and Data (seaaroundus.org); Belhabib et al. (2015), PlosOne.
Ireland	Market Infrastructure	Processing & storage infrastructure	B4	1071000	EUR	2016	Bord Iascaigh Mhara, Annual Report (2016)
Ireland	Fishery Management	Fishery management programs & services	A1	1203000	EUR	2016	Department of Agriculture, Food and the Marine, Annual Report (2017)
Ireland	Fishery Management	Monitoring control & surveillance	A1	10731000	EUR	2016	Department of Agriculture, Food and the Marine, Annual Report (2017)
Ireland	Port	Port & harbour construction & renovation	B3	20769000	EUR	2016	Department of Agriculture, Food and the Marine, Annual Report (2017)
Ireland	Market Infrastructure	Marketing support	B4	5673000	EUR	2016	Department of Agriculture, Food and the Marine, Annual Report (2017)
Ireland	Fishery Management	Stock assessment	A1	18864659	EUR	2016	Annual Implementation Report for the European Maritime and Fisheries Fund for Ireland (2017)
Ireland	Fishery Management	Stock enhancement	A1	143000	EUR	2016	Annual Implementation Report for the European Maritime and Fisheries Fund for Ireland (2017)
Ireland	Fishery Management	Stock enhancement	A1	449191.4	EUR	2016	Annual Implementation Report for the European Maritime and Fisheries Fund for Ireland (2017)
Ireland	Fishery Management	Stock enhancement	A1	4200000	EUR	2016	Annual Implementation Report for the European Maritime and Fisheries Fund for Ireland (2017)
Ireland	Fishery Management	Monitoring control & surveillance	A1	13000000	EUR	2016	Annual Implementation Report for the European Maritime and Fisheries Fund for Ireland (2017)
Ireland	Fishery Development	Institutional support and services	B2	485807	EUR	2016	Annual Implementation Report for the European Maritime and Fisheries Fund for Ireland (2017)
Ireland	Fishery Development	Institutional support and services	B2	13522	EUR	2016	Annual Implementation Report for the European Maritime and Fisheries Fund for Ireland (2017)
Ireland	Market Infrastructure	State investments in firms, cooperatives & parastatals	B4	1887008	EUR	2016	Annual Implementation Report for the European Maritime and Fisheries Fund for Ireland (2017)
Ireland	Market Infrastructure	Marketing support	B4	1082283.5	EUR	2016	Annual Implementation Report for the European Maritime and Fisheries Fund for Ireland (2017)
Ireland	Market Infrastructure	Marketing support	B4	137782	EUR	2016	Annual Implementation Report for the European Maritime and Fisheries Fund for Ireland (2017)
Ireland	Market Infrastructure	Marketing support	B4	624623	EUR	2016	Annual Implementation Report for the European Maritime and Fisheries Fund for Ireland (2017)
Ireland	Market Infrastructure	Processing & storage infrastructure	B4	2584186.33	EUR	2016	Annual Implementation Report for the European Maritime and Fisheries Fund for Ireland (2017)
Ireland	Market Infrastructure	Processing & storage infrastructure	B4	137782	EUR	2016	Annual Implementation Report for the European Maritime and Fisheries Fund for Ireland (2017)
Ireland	Assistance	Fisher assistance	C1	56750	EUR	2016	Annual Implementation Report for the European Maritime and Fisheries Fund for Ireland (2017)
Ireland	Assistance	Worker adjustment and retraining	C1	175000	EUR	2016	Annual Implementation Report for the European Maritime and Fisheries Fund for Ireland (2017)
Ireland	Assistance	Assistance-Other	C1	175000	EUR	2016	Annual Implementation Report for the European Maritime and Fisheries Fund for Ireland (2017)
Ireland	Fishery Management	Fishery management programs & services	A1	72000	EUR	2016	Marine Institute, Annual Report (2016)
Ireland	Fishery Management	Stock assessment	A1	72000	EUR	2016	Marine Institute, Annual Report (2016)
Ireland	Fishery Management	Stock assessment	A1	72000	EUR	2016	Marine Institute, Annual Report (2016)
Ireland	Fishery Management	Stock assessment	A1	151200	EUR	2016	Marine Institute, Annual Report (2016)
Ireland	Fishery Management	Stock assessment	A1	302400	EUR	2016	Marine Institute, Annual Report (2016)
Ireland	Fishery Management	Stock assessment	A1	25000	EUR	2016	Marine Institute, Annual Report (2016)
Ireland	Fishery Management	Stock assessment	A1	72000	EUR	2016	Marine Institute, Annual Report (2016)
Ireland	Fishery Management	Stock assessment	A1	56000	EUR	2016	Marine Institute, Annual Report (2016)
Ireland	Fishery Management	Stock assessment	A1	151200	EUR	2016	Marine Institute, Annual Report (2016)
Ireland	R&D	R&D	A2	500000	EUR	2016	Marine Institute, Annual Report (2016)
Ireland	R&D	R&D	A2	72000	EUR	2016	Marine Institute, Annual Report (2016)
Ireland	MPAs	MPAs	A3	34650284.83	USD	2005	Marine Conservation Institute (2018), MPAtlas; World Database on Protected Areas (WDPA); McCrea-Strub et al. (2011) Understanding the cost of establishing marine protected areas. Mar. Pol.
Ireland	Access	Access fees for third country agreements	B6	2518249.25	USD	2018	Pauly & Zeller (2015). Sea Around Us Concepts, Design and Data (seaaroundus.org); Belhabib et al. (2015), PlosOne.
Ireland	Tax	Non-Fuel tax exemptions	B5	300000	EUR	2016	Ireland Cost of Tax Allowances, Credits, Exemptions, and Reliefs 2018
Israel	MPAs	MPAs	A3	377507.15	USD	2005	Marine Conservation Institute (2018), MPAtlas; World Database on Protected Areas (WDPA); McCrea-Strub et al. (2011) Understanding the cost of establishing marine protected areas. Mar. Pol.
Italy	Fishery Management	Fishery management programs & services	A1	3776893.5	EUR	2017	Annual Implementation Report for the European Maritime and Fisheries Fund for Italy (2017)
Italy	Fishery Management	Stock assessment	A1	600000	EUR	2017	Annual Implementation Report for the European Maritime and Fisheries Fund for Italy (2017)
Italy	Fishery Management	Stock enhancement	A1	28060	EUR	2017	Annual Implementation Report for the European Maritime and Fisheries Fund for Italy (2017)
Italy	R&D	R&D	A2	546880	EUR	2017	Annual Implementation Report for the European Maritime and Fisheries Fund for Italy (2017)
Italy	Fishery Development	Institutional support and services	B2	532260	EUR	2017	Annual Implementation Report for the European Maritime and Fisheries Fund for Italy (2017)
Italy	Fishery Development	Institutional support and services	B2	758133.63	EUR	2017	Annual Implementation Report for the European Maritime and Fisheries Fund for Italy (2017)
Italy	Market Infrastructure	Marketing support	B4	10155652.84	EUR	2017	Annual Implementation Report for the European Maritime and Fisheries Fund for Italy (2017)
Italy	Buybacks	Vessel buybacks	C2	62022503.81	EUR	2017	Annual Implementation Report for the European Maritime and Fisheries Fund for Italy (2017)
Italy	Buybacks	Vessel buybacks	C2	7955209.1	EUR	2017	Annual Implementation Report for the European Maritime and Fisheries Fund for Italy (2017)
Italy	R&D	R&D	A2	4226903	EUR	2016	OECD, Fisheries Support Estimate (stats.oecd.org/)
Italy	Market Infrastructure	State investments in firms, cooperatives & parastatals	B4	7239747	EUR	2016	OECD, Fisheries Support Estimate (stats.oecd.org/)
Italy	MPAs	MPAs	A3	45215252.5	USD	2005	Marine Conservation Institute (2018), MPAtlas; World Database on Protected Areas (WDPA); McCrea-Strub et al. (2011) Understanding the cost of establishing marine protected areas. Mar. Pol.
Italy	Access	Access fees for third country agreements	B6	26327033.95	USD	2018	Pauly & Zeller (2015). Sea Around Us Concepts, Design and Data (seaaroundus.org); Belhabib et al. (2015), PlosOne.
Italy	Tax	Non-Fuel tax exemptions	B5	14920000	EUR	2018	Italy Rapporto annuale sulle spese fiscali 2017
Italy	Tax	Non-Fuel tax exemptions	B5	4575000	EUR	2018	Italy Rapporto annuale sulle spese fiscali 2017
Jamaica	Fishery Management	Fishery management programs & services	A1	181300000	JMD	2018	Jamaica, Estimates of Expenditure for 2018/19
Jamaica	Fishery Management	Fishery management programs & services	A1	7720000	JMD	2018	Jamaica, Estimates of Expenditure for 2018/19
Jamaica	Fishery Management	Stock enhancement	A1	37689000	JMD	2018	Jamaica, Estimates of Expenditure for 2018/19
Jamaica	Fishery Management	Monitoring control & surveillance	A1	34297000	JMD	2018	Jamaica, Estimates of Expenditure for 2018/19
Jamaica	Rural	Rural fisheries community development	C3	37689000	JMD	2018	Jamaica, Estimates of Expenditure for 2018/19
Jamaica	MPAs	MPAs	A3	1821358.77	USD	2005	Marine Conservation Institute (2018), MPAtlas; World Database on Protected Areas (WDPA); McCrea-Strub et al. (2011) Understanding the cost of establishing marine protected areas. Mar. Pol.
Jamaica	Fishery Management	Fishery management programs & services	A1	5015293	USD	2017	OECDStat, Overseas Development Aid, Fisheries Policy & Management
Jamaica	Tax	Non-Fuel tax exemptions	B5	128220000	JMD	2018	Jamaica, Tax Expenditure Statement 2019
Jamaica	Tax	Non-Fuel tax exemptions	B5	113180000	JMD	2018	Jamaica, Tax Expenditure Statement 2019
Jamaica	Tax	Non-Fuel tax exemptions	B5	12980000	JMD	2018	Jamaica, Tax Expenditure Statement 2019
Japan	Fishery Management	Fishery management programs & services	A1	35698595000	JPY	2016	OECD, Fisheries Support Estimate (stats.oecd.org/)
Japan	Fishery Management	Stock enhancement	A1	1369841000	JPY	2016	OECD, Fisheries Support Estimate (stats.oecd.org/)
Japan	R&D	R&D	A2	17167209000	JPY	2016	OECD, Fisheries Support Estimate (stats.oecd.org/)
Japan	Fishery Development	Development grants for fishery projects	B2	1407301000	JPY	2016	OECD, Fisheries Support Estimate (stats.oecd.org/)
Japan	Fishery Development	Institutional support and services	B2	815832000	JPY	2016	OECD, Fisheries Support Estimate (stats.oecd.org/)
Japan	Port	Port & harbour construction & renovation	B3	70689000000	JPY	2016	OECD, Fisheries Support Estimate (stats.oecd.org/)
Japan	Market Infrastructure	State investments in firms, cooperatives & parastatals	B4	1578724000	JPY	2016	OECD, Fisheries Support Estimate (stats.oecd.org/)
Japan	Market Infrastructure	Processing & storage infrastructure	B4	1472612000	JPY	2016	OECD, Fisheries Support Estimate (stats.oecd.org/)
Japan	Assistance	Fisher assistance	C1	4100000000	JPY	2016	OECD, Fisheries Support Estimate (stats.oecd.org/)
Japan	Assistance	Fisher assistance	C1	4040995000	JPY	2016	OECD, Fisheries Support Estimate (stats.oecd.org/)
Japan	MPAs	MPAs	A3	22022695.41	USD	2005	Marine Conservation Institute (2018), MPAtlas; World Database on Protected Areas (WDPA); McCrea-Strub et al. (2011) Understanding the cost of establishing marine protected areas. Mar. Pol.
Japan	Rural	Rural fisheries community development	C3	30530159.7	USD	2015	Ministry of Agriculture, Forestry and Fisheries. MRAG Japan Report 2016
Japan	Access	Access fees for third country agreements	B6	112772067.1	USD	2018	Pauly & Zeller (2015). Sea Around Us Concepts, Design and Data (seaaroundus.org); Belhabib et al. (2015), PlosOne.
Kenya	MPAs	MPAs	A3	1738159.25	USD	2005	Marine Conservation Institute (2018), MPAtlas; World Database on Protected Areas (WDPA); McCrea-Strub et al. (2011) Understanding the cost of establishing marine protected areas. Mar. Pol.
Kenya	Fishery Development	Development grants for fishery projects	B2	32169224	USD	2017	OECDStat, Overseas Development Aid, Fishery Development
Kenya	Market Infrastructure	Processing & storage infrastructure	B4	96519	USD	2016	OECDStat, Overseas Development Aid, Fishery Services
Kenya	Fishery Management	Fishery management programs & services	A1	26906	USD	2017	OECDStat, Overseas Development Aid, Fisheries Policy & Management
Kenya	R&D	R&D	A2	105183	USD	2016	OECDStat, Overseas Development Aid, Fisheries Research
Kenya	Fishery Management	Fishery management programs & services	A1	40458343.33	KSH	2018	Kenya Programme-Based Budget 2018-19
Kenya	Fishery Management	Fishery management programs & services	A1	234540242.5	KSH	2018	Kenya Programme-Based Budget 2018-19
Kenya	Fishery Management	Fishery management programs & services	A1	33263356	KSH	2018	Kenya Programme-Based Budget 2018-19
Kenya	Fishery Management	Stock assessment	A1	73573451.67	KSH	2018	Kenya Programme-Based Budget 2018-19
Kenya	Fishery Management	Stock assessment	A1	26000000	KSH	2018	Kenya Programme-Based Budget 2018-19
Kenya	Fishery Management	Stock enhancement	A1	73573451.67	KSH	2018	Kenya Programme-Based Budget 2018-19
Kenya	Fishery Management	Monitoring control & surveillance	A1	147146903.3	KSH	2018	Kenya Programme-Based Budget 2018-19
Kenya	Fishery Management	Monitoring control & surveillance	A1	156000000	KSH	2018	Kenya Programme-Based Budget 2018-19
Kenya	R&D	R&D	A2	26000000	KSH	2018	Kenya Programme-Based Budget 2018-19
Kenya	R&D	R&D	A2	17394081.22	KSH	2018	Kenya Programme-Based Budget 2018-19
Kenya	Boat	Financial support fleet renewal & modernization	B1	73573451.67	KSH	2018	Kenya Programme-Based Budget 2018-19
Kenya	Fishery Development	Development grants for fishery projects	B2	114400507	KSH	2018	Kenya Programme-Based Budget 2018-19
Kenya	Fishery Development	Development grants for fishery projects	B2	234540242.5	KSH	2018	Kenya Programme-Based Budget 2018-19
Kenya	Fishery Development	Institutional support and services	B2	52182243.67	KSH	2018	Kenya Programme-Based Budget 2018-19
Kenya	Fishery Development	Institutional support and services	B2	20229171.67	KSH	2018	Kenya Programme-Based Budget 2018-19
Kenya	Fishery Development	Institutional support and services	B2	114400507	KSH	2018	Kenya Programme-Based Budget 2018-19
Kenya	Port	Port & harbour construction & renovation	B3	26000000	KSH	2018	Kenya Programme-Based Budget 2018-19
Kenya	Port	Port & harbour construction & renovation	B3	360046747	KSH	2018	Kenya Programme-Based Budget 2018-19
Kenya	Port	Port & harbour construction & renovation	B3	73573451.67	KSH	2018	Kenya Programme-Based Budget 2018-19
Kenya	Market Infrastructure	Marketing support	B4	52182243.67	KSH	2018	Kenya Programme-Based Budget 2018-19
Kenya	Market Infrastructure	Marketing support	B4	156000000	KSH	2018	Kenya Programme-Based Budget 2018-19
Kenya	Market Infrastructure	Processing & storage infrastructure	B4	78000000	KSH	2018	Kenya Programme-Based Budget 2018-19
Kenya	Market Infrastructure	Processing & storage infrastructure	B4	34788162.44	KSH	2018	Kenya Programme-Based Budget 2018-19
Kenya	Access	Access fees for third country agreements	B6	315437.34	USD	2018	Pauly & Zeller (2015). Sea Around Us Concepts, Design and Data (seaaroundus.org); Belhabib et al. (2015), PlosOne.
Kiribati	MPAs	MPAs	A3	4041785.87	USD	2005	Marine Conservation Institute (2018), MPAtlas; World Database on Protected Areas (WDPA); McCrea-Strub et al. (2011) Understanding the cost of establishing marine protected areas. Mar. Pol.
Kiribati	Access	Access fees for third country agreements	B6	1083381.27	USD	2018	Pauly & Zeller (2015). Sea Around Us Concepts, Design and Data (seaaroundus.org); Belhabib et al. (2015), PlosOne.
Korea D P Rp	Access	Access fees for third country agreements	B6	975586.68	USD	2018	Pauly & Zeller (2015). Sea Around Us Concepts, Design and Data (seaaroundus.org); Belhabib et al. (2015), PlosOne.
Korea Rep	Fishery Management	Fishery management programs & services	A1	1.02242E+12	KRW	2018	Korea Open Fiscal Data - Expenditure 2018
Korea Rep	Fishery Management	Stock assessment	A1	2.10421E+11	KRW	2018	Korea Open Fiscal Data - Expenditure 2018
Korea Rep	Fishery Management	Stock enhancement	A1	98775000000	KRW	2018	Korea Open Fiscal Data - Expenditure 2018
Korea Rep	R&D	R&D	A2	5.17365E+11	KRW	2018	Korea Open Fiscal Data - Expenditure 2018
Korea Rep	Fishery Development	Development grants for fishery projects	B2	47002856000	KRW	2018	Korea Open Fiscal Data - Expenditure 2018
Korea Rep	Fishery Development	Institutional support and services	B2	1.01878E+11	KRW	2018	Korea Open Fiscal Data - Expenditure 2018
Korea Rep	Port	Port & harbour construction & renovation	B3	2.62121E+11	KRW	2018	Korea Open Fiscal Data - Expenditure 2018
Korea Rep	Market Infrastructure	Marketing support	B4	5.38836E+11	KRW	2018	Korea Open Fiscal Data - Expenditure 2018
Korea Rep	Market Infrastructure	Processing & storage infrastructure	B4	940000000	KRW	2018	Korea Open Fiscal Data - Expenditure 2018
Korea Rep	Tax	Non-Fuel tax exemptions	B5	10193000000	KRW	2018	Korea Open Fiscal Data - Expenditure 2018
Korea Rep	Assistance	Fisher assistance	C1	5428000000	KRW	2018	Korea Open Fiscal Data - Expenditure 2018
Korea Rep	Rural	Rural fisheries community development	C3	13720000000	KRW	2018	Korea Open Fiscal Data - Expenditure 2018
Kuwait	MPAs	MPAs	A3	184355.35	USD	2005	Marine Conservation Institute (2018), MPAtlas; World Database on Protected Areas (WDPA); McCrea-Strub et al. (2011) Understanding the cost of establishing marine protected areas. Mar. Pol.
Latvia	Fishery Management	Stock assessment	A1	503138	EUR	2018	European Maritime and Fisheries Fund - Operational Programme for Latvia (2014)
Latvia	Fishery Management	Stock assessment	A1	332000	EUR	2018	European Maritime and Fisheries Fund - Operational Programme for Latvia (2014)
Latvia	Fishery Management	Monitoring control & surveillance	A1	496862	EUR	2018	European Maritime and Fisheries Fund - Operational Programme for Latvia (2014)
Latvia	Fishery Development	Institutional support and services	B2	580000	EUR	2018	European Maritime and Fisheries Fund - Operational Programme for Latvia (2014)
Latvia	Fishery Development	Institutional support and services	B2	586343.23	EUR	2018	European Maritime and Fisheries Fund - Operational Programme for Latvia (2014)
Latvia	Port	Port & harbour construction & renovation	B3	1157901	EUR	2018	European Maritime and Fisheries Fund - Operational Programme for Latvia (2014)
Latvia	Market Infrastructure	Processing & storage infrastructure	B4	57112	EUR	2018	European Maritime and Fisheries Fund - Operational Programme for Latvia (2014)
Latvia	Market Infrastructure	Processing & storage infrastructure	B4	2542888	EUR	2018	European Maritime and Fisheries Fund - Operational Programme for Latvia (2014)
Latvia	Buybacks	Vessel buybacks	C2	122099	EUR	2018	European Maritime and Fisheries Fund - Operational Programme for Latvia (2014)
Latvia	MPAs	MPAs	A3	6471348.54	USD	2005	Marine Conservation Institute (2018), MPAtlas; World Database on Protected Areas (WDPA); McCrea-Strub et al. (2011) Understanding the cost of establishing marine protected areas. Mar. Pol.
Latvia	Access	Access fees for third country agreements	B6	13676453.32	USD	2018	Pauly & Zeller (2015). Sea Around Us Concepts, Design and Data (seaaroundus.org); Belhabib et al. (2015), PlosOne.
Lebanon	MPAs	MPAs	A3	548911.97	USD	2005	Marine Conservation Institute (2018), MPAtlas; World Database on Protected Areas (WDPA); McCrea-Strub et al. (2011) Understanding the cost of establishing marine protected areas. Mar. Pol.
Lebanon	Access	Access fees for third country agreements	B6	4074.62	USD	2018	Pauly & Zeller (2015). Sea Around Us Concepts, Design and Data (seaaroundus.org); Belhabib et al. (2015), PlosOne.
Liberia	Fishery Management	Fishery management programs & services	A1	66376	USD	2018	Liberia National Budget 2018-19
Liberia	MPAs	MPAs	A3	161708.31	USD	2005	Marine Conservation Institute (2018), MPAtlas; World Database on Protected Areas (WDPA); McCrea-Strub et al. (2011) Understanding the cost of establishing marine protected areas. Mar. Pol.
Liberia	Access	Access fees for third country agreements	B6	1019.04	USD	2018	Pauly & Zeller (2015). Sea Around Us Concepts, Design and Data (seaaroundus.org); Belhabib et al. (2015), PlosOne.
Lithuania	Fishery Management	Stock assessment	A1	91404	EUR	2018	European Maritime and Fisheries Fund - Operational Programme for Lithuania (2014)
Lithuania	Fishery Management	Stock assessment	A1	40000	EUR	2018	European Maritime and Fisheries Fund - Operational Programme for Lithuania (2014)
Lithuania	Fishery Management	Monitoring control & surveillance	A1	2974	EUR	2018	European Maritime and Fisheries Fund - Operational Programme for Lithuania (2014)
Lithuania	Fishery Management	Monitoring control & surveillance	A1	135622	EUR	2018	European Maritime and Fisheries Fund - Operational Programme for Lithuania (2014)
Lithuania	Fishery Development	Institutional support and services	B2	305400	EUR	2018	European Maritime and Fisheries Fund - Operational Programme for Lithuania (2014)
Lithuania	Fishery Development	Institutional support and services	B2	154346.44	EUR	2018	European Maritime and Fisheries Fund - Operational Programme for Lithuania (2014)
Lithuania	Port	Port & harbour construction & renovation	B3	500028	EUR	2018	European Maritime and Fisheries Fund - Operational Programme for Lithuania (2014)
Lithuania	Market Infrastructure	Processing & storage infrastructure	B4	481101	EUR	2018	European Maritime and Fisheries Fund - Operational Programme for Lithuania (2014)
Lithuania	Market Infrastructure	Processing & storage infrastructure	B4	11699	EUR	2018	European Maritime and Fisheries Fund - Operational Programme for Lithuania (2014)
Lithuania	Buybacks	Vessel buybacks	C2	572	EUR	2018	European Maritime and Fisheries Fund - Operational Programme for Lithuania (2014)
Lithuania	Fuel	Fuel tax concessions	B7	312073	EUR	2016	OECD, Fisheries Support Estimate (stats.oecd.org/)
Lithuania	MPAs	MPAs	A3	5903217.56	USD	2005	Marine Conservation Institute (2018), MPAtlas; World Database on Protected Areas (WDPA); McCrea-Strub et al. (2011) Understanding the cost of establishing marine protected areas. Mar. Pol.
Lithuania	Access	Access fees for third country agreements	B6	7697219.27	USD	2018	Pauly & Zeller (2015). Sea Around Us Concepts, Design and Data (seaaroundus.org); Belhabib et al. (2015), PlosOne.
Madagascar	Fishery Management	Fishery management programs & services	A1	42891674000	MGA	2018	Madagascar Loi de Finances 2018-Annex A
Madagascar	Fishery Management	Fishery management programs & services	A1	71590500	MGA	2018	Madagascar Loi de Finances 2018-Annex A
Madagascar	Fishery Management	Stock assessment	A1	1118704000	MGA	2018	Madagascar Loi de Finances 2018-Annex A
Madagascar	Fishery Development	Development grants for fishery projects	B2	124295000	MGA	2018	Madagascar Loi de Finances 2018-Annex A
Madagascar	Port	Port & harbour construction & renovation	B3	71590500	MGA	2018	Madagascar Loi de Finances 2018-Annex A
Madagascar	Market Infrastructure	Marketing support	B4	124295000	MGA	2018	Madagascar Loi de Finances 2018-Annex A
Madagascar	MPAs	MPAs	A3	7798653.69	USD	2005	Marine Conservation Institute (2018), MPAtlas; World Database on Protected Areas (WDPA); McCrea-Strub et al. (2011) Understanding the cost of establishing marine protected areas. Mar. Pol.
Madagascar	Fishery Development	Development grants for fishery projects	B2	31983852	USD	2017	OECDStat, Overseas Development Aid, Fishery Development
Madagascar	Fishery Management	Fishery management programs & services	A1	35031911	USD	2017	OECDStat, Overseas Development Aid, Fisheries Policy & Management
Madagascar	Access	Access fees for third country agreements	B6	35073.78	USD	2018	Pauly & Zeller (2015). Sea Around Us Concepts, Design and Data (seaaroundus.org); Belhabib et al. (2015), PlosOne.
Malaysia	Fuel	Fuel subsidies	B7	267000000	MYR	2017	The Malaysian Reserve (2018) Minister: Fisheries Sector Value Almost Doubled in 10 Years
Malaysia	Fuel	Fuel subsidies	B7	47100000	MYR	2017	The Malaysian Reserve (2018) Minister: Fisheries Sector Value Almost Doubled in 10 Years
Malaysia	Fishery Management	Fishery management programs & services	A1	171640000	MYR	2018	Malaysia Ministry of Agriculture and Basic Industry, Expenditure for 2019
Malaysia	Fishery Management	Fishery management programs & services	A1	11000000	MYR	2018	Malaysia Ministry of Agriculture and Basic Industry, Expenditure for 2019
Malaysia	Fishery Management	Stock enhancement	A1	5610000	MYR	2018	Malaysia Ministry of Agriculture and Basic Industry, Expenditure for 2019
Malaysia	Fishery Management	Monitoring control & surveillance	A1	1140000	MYR	2018	Malaysia Ministry of Agriculture and Basic Industry, Expenditure for 2019
Malaysia	R&D	R&D	A2	27950000	MYR	2018	Malaysia Ministry of Agriculture and Basic Industry, Expenditure for 2019
Malaysia	Fishery Development	Development grants for fishery projects	B2	142000000	MYR	2018	Malaysia Ministry of Agriculture and Basic Industry, Expenditure for 2019
Malaysia	Fishery Development	Development grants for fishery projects	B2	79686200	MYR	2018	Malaysia Ministry of Agriculture and Basic Industry, Expenditure for 2019
Malaysia	Fishery Development	Development grants for fishery projects	B2	15100000	MYR	2018	Malaysia Ministry of Agriculture and Basic Industry, Expenditure for 2019
Malaysia	Fishery Development	Development grants for fishery projects	B2	6500000	MYR	2018	Malaysia Ministry of Agriculture and Basic Industry, Expenditure for 2019
Malaysia	Fishery Development	Institutional support and services	B2	11866666.67	MYR	2018	Malaysia Ministry of Agriculture and Basic Industry, Expenditure for 2019
Malaysia	Fishery Development	Institutional support and services	B2	3333333.33	MYR	2018	Malaysia Ministry of Agriculture and Basic Industry, Expenditure for 2019
Malaysia	Port	Port & harbour construction & renovation	B3	2750000	MYR	2018	Malaysia Ministry of Agriculture and Basic Industry, Expenditure for 2019
Malaysia	Port	Port & harbour access / other	B3	15058200	MYR	2018	Malaysia Ministry of Agriculture and Basic Industry, Expenditure for 2019
Malaysia	Assistance	Fisher assistance	C1	262000000	MYR	2018	Malaysia Ministry of Agriculture and Basic Industry, Expenditure for 2019
Malaysia	Assistance	Assistance-Other	C1	7900000	MYR	2016	Malaysia WTO Trade Policy Review, 2018
Malaysia	MPAs	MPAs	A3	6382065.91	USD	2005	Marine Conservation Institute (2018), MPAtlas; World Database on Protected Areas (WDPA); McCrea-Strub et al. (2011) Understanding the cost of establishing marine protected areas. Mar. Pol.
Malaysia	Fishery Development	Development grants for fishery projects	B2	127322	USD	2016	OECDStat, Overseas Development Aid, Fishery Development
Malaysia	Fishery Management	Fishery management programs & services	A1	1788609	USD	2017	OECDStat, Overseas Development Aid, Fisheries Policy & Management
Malaysia	Access	Access fees for third country agreements	B6	3849380.43	USD	2018	Pauly & Zeller (2015). Sea Around Us Concepts, Design and Data (seaaroundus.org); Belhabib et al. (2015), PlosOne.
Maldives	MPAs	MPAs	A3	4592106.76	USD	2005	Marine Conservation Institute (2018), MPAtlas; World Database on Protected Areas (WDPA); McCrea-Strub et al. (2011) Understanding the cost of establishing marine protected areas. Mar. Pol.
Malta	MPAs	MPAs	A3	6905154.53	USD	2005	Marine Conservation Institute (2018), MPAtlas; World Database on Protected Areas (WDPA); McCrea-Strub et al. (2011) Understanding the cost of establishing marine protected areas. Mar. Pol.
Malta	Access	Access fees for third country agreements	B6	4145226.03	USD	2018	Pauly & Zeller (2015). Sea Around Us Concepts, Design and Data (seaaroundus.org); Belhabib et al. (2015), PlosOne.
Marshall Is	MPAs	MPAs	A3	2311737.62	USD	2005	Marine Conservation Institute (2018), MPAtlas; World Database on Protected Areas (WDPA); McCrea-Strub et al. (2011) Understanding the cost of establishing marine protected areas. Mar. Pol.
Marshall Is	Access	Access fees for third country agreements	B6	1928764.83	USD	2018	Pauly & Zeller (2015). Sea Around Us Concepts, Design and Data (seaaroundus.org); Belhabib et al. (2015), PlosOne.
Mauritania	Fishery Management	Fishery management programs & services	A1	88236.67	USD	2018	Rapport Final Sur Le Cadre D’investissement Pour Le Developpement Durable Des Pêches En Mauritanie 2015 – 2020
Mauritania	Fishery Management	Fishery management programs & services	A1	13905	USD	2018	Rapport Final Sur Le Cadre D’investissement Pour Le Developpement Durable Des Pêches En Mauritanie 2015 – 2020
Mauritania	Fishery Management	Fishery management programs & services	A1	17166.67	USD	2018	Rapport Final Sur Le Cadre D’investissement Pour Le Developpement Durable Des Pêches En Mauritanie 2015 – 2020
Mauritania	Fishery Management	Fishery management programs & services	A1	3948.33	USD	2018	Rapport Final Sur Le Cadre D’investissement Pour Le Developpement Durable Des Pêches En Mauritanie 2015 – 2020
Mauritania	Fishery Management	Fishery management programs & services	A1	2746.67	USD	2018	Rapport Final Sur Le Cadre D’investissement Pour Le Developpement Durable Des Pêches En Mauritanie 2015 – 2020
Mauritania	Fishery Management	Fishery management programs & services	A1	70555	USD	2018	Rapport Final Sur Le Cadre D’investissement Pour Le Developpement Durable Des Pêches En Mauritanie 2015 – 2020
Mauritania	Fishery Management	Fishery management programs & services	A1	12016.67	USD	2018	Rapport Final Sur Le Cadre D’investissement Pour Le Developpement Durable Des Pêches En Mauritanie 2015 – 2020
Mauritania	Fishery Management	Fishery management programs & services	A1	10300	USD	2018	Rapport Final Sur Le Cadre D’investissement Pour Le Developpement Durable Des Pêches En Mauritanie 2015 – 2020
Mauritania	Fishery Management	Fishery management programs & services	A1	15450	USD	2018	Rapport Final Sur Le Cadre D’investissement Pour Le Developpement Durable Des Pêches En Mauritanie 2015 – 2020
Mauritania	Fishery Management	Fishery management programs & services	A1	36565	USD	2018	Rapport Final Sur Le Cadre D’investissement Pour Le Developpement Durable Des Pêches En Mauritanie 2015 – 2020
Mauritania	Fishery Management	Fishery management programs & services	A1	12016.67	USD	2018	Rapport Final Sur Le Cadre D’investissement Pour Le Developpement Durable Des Pêches En Mauritanie 2015 – 2020
Mauritania	Fishery Management	Fishery management programs & services	A1	10300	USD	2018	Rapport Final Sur Le Cadre D’investissement Pour Le Developpement Durable Des Pêches En Mauritanie 2015 – 2020
Mauritania	Fishery Management	Stock assessment	A1	4978.33	USD	2018	Rapport Final Sur Le Cadre D’investissement Pour Le Developpement Durable Des Pêches En Mauritanie 2015 – 2020
Mauritania	Fishery Management	Stock assessment	A1	10643.33	USD	2018	Rapport Final Sur Le Cadre D’investissement Pour Le Developpement Durable Des Pêches En Mauritanie 2015 – 2020
Mauritania	Fishery Management	Stock assessment	A1	583666.67	USD	2018	Rapport Final Sur Le Cadre D’investissement Pour Le Developpement Durable Des Pêches En Mauritanie 2015 – 2020
Mauritania	Fishery Management	Stock assessment	A1	36565	USD	2018	Rapport Final Sur Le Cadre D’investissement Pour Le Developpement Durable Des Pêches En Mauritanie 2015 – 2020
Mauritania	Fishery Management	Monitoring control & surveillance	A1	25750	USD	2018	Rapport Final Sur Le Cadre D’investissement Pour Le Developpement Durable Des Pêches En Mauritanie 2015 – 2020
Mauritania	Fishery Management	Monitoring control & surveillance	A1	77250	USD	2018	Rapport Final Sur Le Cadre D’investissement Pour Le Developpement Durable Des Pêches En Mauritanie 2015 – 2020
Mauritania	Fishery Management	Monitoring control & surveillance	A1	210051.33	USD	2018	Rapport Final Sur Le Cadre D’investissement Pour Le Developpement Durable Des Pêches En Mauritanie 2015 – 2020
Mauritania	Fishery Management	Monitoring control & surveillance	A1	22316.67	USD	2018	Rapport Final Sur Le Cadre D’investissement Pour Le Developpement Durable Des Pêches En Mauritanie 2015 – 2020
Mauritania	Fishery Management	Monitoring control & surveillance	A1	20548.5	USD	2018	Rapport Final Sur Le Cadre D’investissement Pour Le Developpement Durable Des Pêches En Mauritanie 2015 – 2020
Mauritania	Fishery Management	Monitoring control & surveillance	A1	191580	USD	2018	Rapport Final Sur Le Cadre D’investissement Pour Le Developpement Durable Des Pêches En Mauritanie 2015 – 2020
Mauritania	Fishery Management	Monitoring control & surveillance	A1	137333.33	USD	2018	Rapport Final Sur Le Cadre D’investissement Pour Le Developpement Durable Des Pêches En Mauritanie 2015 – 2020
Mauritania	Fishery Management	Monitoring control & surveillance	A1	519291.67	USD	2018	Rapport Final Sur Le Cadre D’investissement Pour Le Developpement Durable Des Pêches En Mauritanie 2015 – 2020
Mauritania	Fishery Management	Monitoring control & surveillance	A1	17166.67	USD	2018	Rapport Final Sur Le Cadre D’investissement Pour Le Developpement Durable Des Pêches En Mauritanie 2015 – 2020
Mauritania	Fishery Management	Monitoring control & surveillance	A1	38590.67	USD	2018	Rapport Final Sur Le Cadre D’investissement Pour Le Developpement Durable Des Pêches En Mauritanie 2015 – 2020
Mauritania	Fishery Management	Monitoring control & surveillance	A1	17166.67	USD	2018	Rapport Final Sur Le Cadre D’investissement Pour Le Developpement Durable Des Pêches En Mauritanie 2015 – 2020
Mauritania	R&D	R&D	A2	17166.67	USD	2018	Rapport Final Sur Le Cadre D’investissement Pour Le Developpement Durable Des Pêches En Mauritanie 2015 – 2020
Mauritania	R&D	R&D	A2	12016.67	USD	2018	Rapport Final Sur Le Cadre D’investissement Pour Le Developpement Durable Des Pêches En Mauritanie 2015 – 2020
Mauritania	R&D	R&D	A2	77250	USD	2018	Rapport Final Sur Le Cadre D’investissement Pour Le Developpement Durable Des Pêches En Mauritanie 2015 – 2020
Mauritania	R&D	R&D	A2	88236.67	USD	2018	Rapport Final Sur Le Cadre D’investissement Pour Le Developpement Durable Des Pêches En Mauritanie 2015 – 2020
Mauritania	R&D	R&D	A2	23346.67	USD	2018	Rapport Final Sur Le Cadre D’investissement Pour Le Developpement Durable Des Pêches En Mauritanie 2015 – 2020
Mauritania	Fishery Development	Development grants for fishery projects	B2	36050	USD	2018	Rapport Final Sur Le Cadre D’investissement Pour Le Developpement Durable Des Pêches En Mauritanie 2015 – 2020
Mauritania	Fishery Development	Institutional support and services	B2	6763.67	USD	2018	Rapport Final Sur Le Cadre D’investissement Pour Le Developpement Durable Des Pêches En Mauritanie 2015 – 2020
Mauritania	Fishery Development	Institutional support and services	B2	33749.67	USD	2018	Rapport Final Sur Le Cadre D’investissement Pour Le Developpement Durable Des Pêches En Mauritanie 2015 – 2020
Mauritania	Fishery Development	Institutional support and services	B2	34333.33	USD	2018	Rapport Final Sur Le Cadre D’investissement Pour Le Developpement Durable Des Pêches En Mauritanie 2015 – 2020
Mauritania	Fishery Development	Institutional support and services	B2	6866.67	USD	2018	Rapport Final Sur Le Cadre D’investissement Pour Le Developpement Durable Des Pêches En Mauritanie 2015 – 2020
Mauritania	Fishery Development	Institutional support and services	B2	17166.67	USD	2018	Rapport Final Sur Le Cadre D’investissement Pour Le Developpement Durable Des Pêches En Mauritanie 2015 – 2020
Mauritania	Fishery Development	Institutional support and services	B2	40032.67	USD	2018	Rapport Final Sur Le Cadre D’investissement Pour Le Developpement Durable Des Pêches En Mauritanie 2015 – 2020
Mauritania	Fishery Development	Institutional support and services	B2	103000	USD	2018	Rapport Final Sur Le Cadre D’investissement Pour Le Developpement Durable Des Pêches En Mauritanie 2015 – 2020
Mauritania	Fishery Development	Institutional support and services	B2	231063.33	USD	2018	Rapport Final Sur Le Cadre D’investissement Pour Le Developpement Durable Des Pêches En Mauritanie 2015 – 2020
Mauritania	Fishery Development	Institutional support and services	B2	181280	USD	2018	Rapport Final Sur Le Cadre D’investissement Pour Le Developpement Durable Des Pêches En Mauritanie 2015 – 2020
Mauritania	Fishery Development	Institutional support and services	B2	42916.67	USD	2018	Rapport Final Sur Le Cadre D’investissement Pour Le Developpement Durable Des Pêches En Mauritanie 2015 – 2020
Mauritania	Port	Port & harbour construction & renovation	B3	171666.67	USD	2018	Rapport Final Sur Le Cadre D’investissement Pour Le Developpement Durable Des Pêches En Mauritanie 2015 – 2020
Mauritania	Port	Port & harbour construction & renovation	B3	4566.33	USD	2018	Rapport Final Sur Le Cadre D’investissement Pour Le Developpement Durable Des Pêches En Mauritanie 2015 – 2020
Mauritania	Port	Port & harbour construction & renovation	B3	412000	USD	2018	Rapport Final Sur Le Cadre D’investissement Pour Le Developpement Durable Des Pêches En Mauritanie 2015 – 2020
Mauritania	Port	Port & harbour construction & renovation	B3	6866.67	USD	2018	Rapport Final Sur Le Cadre D’investissement Pour Le Developpement Durable Des Pêches En Mauritanie 2015 – 2020
Mauritania	Port	Port & harbour construction & renovation	B3	944166.67	USD	2018	Rapport Final Sur Le Cadre D’investissement Pour Le Developpement Durable Des Pêches En Mauritanie 2015 – 2020
Mauritania	Port	Port & harbour construction & renovation	B3	68666.67	USD	2018	Rapport Final Sur Le Cadre D’investissement Pour Le Developpement Durable Des Pêches En Mauritanie 2015 – 2020
Mauritania	Port	Port & harbour construction & renovation	B3	686666.67	USD	2018	Rapport Final Sur Le Cadre D’investissement Pour Le Developpement Durable Des Pêches En Mauritanie 2015 – 2020
Mauritania	Port	Port & harbour construction & renovation	B3	2060000	USD	2018	Rapport Final Sur Le Cadre D’investissement Pour Le Developpement Durable Des Pêches En Mauritanie 2015 – 2020
Mauritania	Port	Port & harbour construction & renovation	B3	618000	USD	2018	Rapport Final Sur Le Cadre D’investissement Pour Le Developpement Durable Des Pêches En Mauritanie 2015 – 2020
Mauritania	Port	Port & harbour construction & renovation	B3	343333.33	USD	2018	Rapport Final Sur Le Cadre D’investissement Pour Le Developpement Durable Des Pêches En Mauritanie 2015 – 2020
Mauritania	Port	Port & harbour construction & renovation	B3	137333.33	USD	2018	Rapport Final Sur Le Cadre D’investissement Pour Le Developpement Durable Des Pêches En Mauritanie 2015 – 2020
Mauritania	Port	Port & harbour construction & renovation	B3	1373333.33	USD	2018	Rapport Final Sur Le Cadre D’investissement Pour Le Developpement Durable Des Pêches En Mauritanie 2015 – 2020
Mauritania	Port	Port & harbour construction & renovation	B3	600833.33	USD	2018	Rapport Final Sur Le Cadre D’investissement Pour Le Developpement Durable Des Pêches En Mauritanie 2015 – 2020
Mauritania	Port	Port & harbour construction & renovation	B3	377666.67	USD	2018	Rapport Final Sur Le Cadre D’investissement Pour Le Developpement Durable Des Pêches En Mauritanie 2015 – 2020
Mauritania	Port	Port & harbour construction & renovation	B3	2060000	USD	2018	Rapport Final Sur Le Cadre D’investissement Pour Le Developpement Durable Des Pêches En Mauritanie 2015 – 2020
Mauritania	Port	Port & harbour construction & renovation	B3	3502000	USD	2018	Rapport Final Sur Le Cadre D’investissement Pour Le Developpement Durable Des Pêches En Mauritanie 2015 – 2020
Mauritania	Port	Port & harbour construction & renovation	B3	58710	USD	2018	Rapport Final Sur Le Cadre D’investissement Pour Le Developpement Durable Des Pêches En Mauritanie 2015 – 2020
Mauritania	Port	Port & harbour construction & renovation	B3	1284066.67	USD	2018	Rapport Final Sur Le Cadre D’investissement Pour Le Developpement Durable Des Pêches En Mauritanie 2015 – 2020
Mauritania	Market Infrastructure	Marketing support	B4	20600	USD	2018	Rapport Final Sur Le Cadre D’investissement Pour Le Developpement Durable Des Pêches En Mauritanie 2015 – 2020
Mauritania	Market Infrastructure	Marketing support	B4	92700	USD	2018	Rapport Final Sur Le Cadre D’investissement Pour Le Developpement Durable Des Pêches En Mauritanie 2015 – 2020
Mauritania	Market Infrastructure	Marketing support	B4	2403333.33	USD	2018	Rapport Final Sur Le Cadre D’investissement Pour Le Developpement Durable Des Pêches En Mauritanie 2015 – 2020
Mauritania	Market Infrastructure	Processing & storage infrastructure	B4	92700	USD	2018	Rapport Final Sur Le Cadre D’investissement Pour Le Developpement Durable Des Pêches En Mauritanie 2015 – 2020
Mauritania	Market Infrastructure	Processing & storage infrastructure	B4	280909.09	USD	2018	Rapport Final Sur Le Cadre D’investissement Pour Le Developpement Durable Des Pêches En Mauritanie 2015 – 2020
Mauritania	Market Infrastructure	Processing & storage infrastructure	B4	343333.33	USD	2018	Rapport Final Sur Le Cadre D’investissement Pour Le Developpement Durable Des Pêches En Mauritanie 2015 – 2020
Mauritania	Market Infrastructure	Processing & storage infrastructure	B4	154500	USD	2018	Rapport Final Sur Le Cadre D’investissement Pour Le Developpement Durable Des Pêches En Mauritanie 2015 – 2020
Mauritania	Market Infrastructure	Processing & storage infrastructure	B4	114158.33	USD	2018	Rapport Final Sur Le Cadre D’investissement Pour Le Developpement Durable Des Pêches En Mauritanie 2015 – 2020
Mauritania	Market Infrastructure	Processing & storage infrastructure	B4	50641.67	USD	2018	Rapport Final Sur Le Cadre D’investissement Pour Le Developpement Durable Des Pêches En Mauritanie 2015 – 2020
Mauritania	Market Infrastructure	Processing & storage infrastructure	B4	19776	USD	2018	Rapport Final Sur Le Cadre D’investissement Pour Le Developpement Durable Des Pêches En Mauritanie 2015 – 2020
Mauritania	Market Infrastructure	Processing & storage infrastructure	B4	157075	USD	2018	Rapport Final Sur Le Cadre D’investissement Pour Le Developpement Durable Des Pêches En Mauritanie 2015 – 2020
Mauritania	Market Infrastructure	Processing & storage infrastructure	B4	42238.58	USD	2018	Rapport Final Sur Le Cadre D’investissement Pour Le Developpement Durable Des Pêches En Mauritanie 2015 – 2020
Mauritania	Market Infrastructure	Processing & storage infrastructure	B4	35160.77	USD	2018	Rapport Final Sur Le Cadre D’investissement Pour Le Developpement Durable Des Pêches En Mauritanie 2015 – 2020
Mauritania	Market Infrastructure	Processing & storage infrastructure	B4	1201666.67	USD	2018	Rapport Final Sur Le Cadre D’investissement Pour Le Developpement Durable Des Pêches En Mauritanie 2015 – 2020
Mauritania	Market Infrastructure	Processing & storage infrastructure	B4	86760.33	USD	2018	Rapport Final Sur Le Cadre D’investissement Pour Le Developpement Durable Des Pêches En Mauritanie 2015 – 2020
Mauritania	Market Infrastructure	Processing & storage infrastructure	B4	42916.67	USD	2018	Rapport Final Sur Le Cadre D’investissement Pour Le Developpement Durable Des Pêches En Mauritanie 2015 – 2020
Mauritania	Market Infrastructure	Processing & storage infrastructure	B4	175100	USD	2018	Rapport Final Sur Le Cadre D’investissement Pour Le Developpement Durable Des Pêches En Mauritanie 2015 – 2020
Mauritania	MPAs	MPAs	A3	636858.5	USD	2005	Marine Conservation Institute (2018), MPAtlas; World Database on Protected Areas (WDPA); McCrea-Strub et al. (2011) Understanding the cost of establishing marine protected areas. Mar. Pol.
Mauritania	Fishery Development	Development grants for fishery projects	B2	319011	USD	2017	OECDStat, Overseas Development Aid, Fishery Development
Mauritania	Market Infrastructure	Processing & storage infrastructure	B4	1007500	USD	2016	OECDStat, Overseas Development Aid, Fishery Services
Mauritania	Fishery Management	Fishery management programs & services	A1	417337	USD	2017	OECDStat, Overseas Development Aid, Fisheries Policy & Management
Mauritania	Assistance	Worker adjustment and retraining	C1	1085000	USD	2016	OECDStat, Overseas Development Aid, Fisheries Training
Mauritania	Access	Access fees for third country agreements	B6	122240.29	USD	2018	Pauly & Zeller (2015). Sea Around Us Concepts, Design and Data (seaaroundus.org); Belhabib et al. (2015), PlosOne.
Mauritania	Fishery Management	Fishery management programs & services	A1	20552.9	MRO	2018	Tresor de Mauritanie - Suivi de l'Execution de la Loi de Finances en Depenses pour l'Annee 2018
Mauritania	Fishery Management	Fishery management programs & services	A1	23535.2	MRO	2018	Tresor de Mauritanie - Suivi de l'Execution de la Loi de Finances en Depenses pour l'Annee 2018
Mauritania	Fishery Management	Fishery management programs & services	A1	4976.4	MRO	2018	Tresor de Mauritanie - Suivi de l'Execution de la Loi de Finances en Depenses pour l'Annee 2018
Mauritania	Fishery Management	Monitoring control & surveillance	A1	163360958	MRO	2018	Tresor de Mauritanie - Suivi de l'Execution de la Loi de Finances en Depenses pour l'Annee 2018
Mauritania	Fishery Management	Monitoring control & surveillance	A1	20485.6	MRO	2018	Tresor de Mauritanie - Suivi de l'Execution de la Loi de Finances en Depenses pour l'Annee 2018
Mauritania	R&D	R&D	A2	4976.4	MRO	2018	Tresor de Mauritanie - Suivi de l'Execution de la Loi de Finances en Depenses pour l'Annee 2018
Mauritania	R&D	R&D	A2	104928962	MRO	2018	Tresor de Mauritanie - Suivi de l'Execution de la Loi de Finances en Depenses pour l'Annee 2018
Mauritania	R&D	R&D	A2	250000	MRO	2018	Tresor de Mauritanie - Suivi de l'Execution de la Loi de Finances en Depenses pour l'Annee 2018
Mauritania	Fishery Development	Development grants for fishery projects	B2	250000	MRO	2018	Tresor de Mauritanie - Suivi de l'Execution de la Loi de Finances en Depenses pour l'Annee 2018
Mauritania	Fishery Development	Development grants for fishery projects	B2	875000	MRO	2018	Tresor de Mauritanie - Suivi de l'Execution de la Loi de Finances en Depenses pour l'Annee 2018
Mauritania	Fishery Development	Institutional support and services	B2	26151006	MRO	2018	Tresor de Mauritanie - Suivi de l'Execution de la Loi de Finances en Depenses pour l'Annee 2018
Mauritania	Market Infrastructure	Marketing support	B4	34289.6	MRO	2018	Tresor de Mauritanie - Suivi de l'Execution de la Loi de Finances en Depenses pour l'Annee 2018
Mauritius	Fishery Management	Fishery management programs & services	A1	60538333.33	MUR	2018	Mauritius Budget 2018
Mauritius	Fishery Management	Fishery management programs & services	A1	45835000	MUR	2018	Mauritius Budget 2018
Mauritius	Fishery Management	Fishery management programs & services	A1	4050000	MUR	2018	Mauritius Budget 2018
Mauritius	Fishery Management	Fishery management programs & services	A1	3000000	MUR	2018	Mauritius Budget 2018
Mauritius	Fishery Management	Fishery management programs & services	A1	2400000	MUR	2018	Mauritius Budget 2018
Mauritius	Fishery Management	Stock assessment	A1	60538333.33	MUR	2018	Mauritius Budget 2018
Mauritius	Fishery Management	Stock assessment	A1	2050000	MUR	2018	Mauritius Budget 2018
Mauritius	Fishery Management	Stock enhancement	A1	200000	MUR	2018	Mauritius Budget 2018
Mauritius	Fishery Management	Monitoring control & surveillance	A1	60538333.33	MUR	2018	Mauritius Budget 2018
Mauritius	Fishery Management	Monitoring control & surveillance	A1	4000000	MUR	2018	Mauritius Budget 2018
Mauritius	Fishery Management	Monitoring control & surveillance	A1	2200000	MUR	2018	Mauritius Budget 2018
Mauritius	Fishery Management	Monitoring control & surveillance	A1	3500000	MUR	2018	Mauritius Budget 2018
Mauritius	Fishery Management	Monitoring control & surveillance	A1	23500000	MUR	2018	Mauritius Budget 2018
Mauritius	Fishery Management	Monitoring control & surveillance	A1	11500000	MUR	2018	Mauritius Budget 2018
Mauritius	MPAs	MPAs	A3	1000000	MUR	2018	Mauritius Budget 2018
Mauritius	R&D	R&D	A2	6500000	MUR	2018	Mauritius Budget 2018
Mauritius	Boat	Boat / fleet construct., renewal, & modernization	B1	16000000	MUR	2018	Mauritius Budget 2018
Mauritius	Fishery Development	Institutional support and services	B2	1000000	MUR	2018	Mauritius Budget 2018
Mauritius	Fishery Development	Institutional support and services	B2	15200000	MUR	2018	Mauritius Budget 2018
Mauritius	Port	Port & harbour construction & renovation	B3	2000000	MUR	2018	Mauritius Budget 2018
Mauritius	Market Infrastructure	Processing & storage infrastructure	B4	5000000	MUR	2018	Mauritius Budget 2018
Mauritius	Assistance	Income support	C1	7000000	MUR	2018	Mauritius Budget 2018
Mauritius	Assistance	Income support	C1	1000000	MUR	2018	Mauritius Budget 2018
Mauritius	Assistance	Fisher assistance	C1	900000	MUR	2018	Mauritius Budget 2018
Mauritius	Assistance	Unemployment insurance	C1	1550000	MUR	2018	Mauritius Budget 2018
Mauritius	MPAs	MPAs	A3	606973.14	USD	2005	Marine Conservation Institute (2018), MPAtlas; World Database on Protected Areas (WDPA); McCrea-Strub et al. (2011) Understanding the cost of establishing marine protected areas. Mar. Pol.
Mauritius	Access	Access fees for third country agreements	B6	6051.47	USD	2018	Pauly & Zeller (2015). Sea Around Us Concepts, Design and Data (seaaroundus.org); Belhabib et al. (2015), PlosOne.
Mexico	Tax	Non-Fuel tax exemptions	B5	1397250000	MXN	2018	CIAT (2018) Tax Expenditure Database of Latin America and the Caribbean (TEDLAC)
Mexico	Tax	Non-Fuel tax exemptions	B5	34750000	MXN	2018	CIAT (2018) Tax Expenditure Database of Latin America and the Caribbean (TEDLAC)
Mexico	Tax	Non-Fuel tax exemptions	B5	119875000	MXN	2018	CIAT (2018) Tax Expenditure Database of Latin America and the Caribbean (TEDLAC)
Mexico	Tax	Non-Fuel tax exemptions	B5	894375000	MXN	2018	CIAT (2018) Tax Expenditure Database of Latin America and the Caribbean (TEDLAC)
Mexico	Tax	Non-Fuel tax exemptions	B5	22250000	MXN	2018	CIAT (2018) Tax Expenditure Database of Latin America and the Caribbean (TEDLAC)
Mexico	Fishery Management	Monitoring control & surveillance	A1	264933335.7	MXN	2018	Comisión Nacional de Acuacultura y Pesca Rendicion de Cuentas 2018
Mexico	R&D	R&D	A2	151525891.4	MXN	2018	Comisión Nacional de Acuacultura y Pesca Rendicion de Cuentas 2018
Mexico	Boat	Boat / fleet construct., renewal, & modernization	B1	124639393.7	MXN	2018	Comisión Nacional de Acuacultura y Pesca Rendicion de Cuentas 2018
Mexico	Boat	Boat / fleet construct., renewal, & modernization	B1	100067627.5	MXN	2018	Comisión Nacional de Acuacultura y Pesca Rendicion de Cuentas 2018
Mexico	Fishery Development	Institutional support and services	B2	2492787.88	MXN	2018	Comisión Nacional de Acuacultura y Pesca Rendicion de Cuentas 2018
Mexico	Fishery Development	Institutional support and services	B2	179945454.6	MXN	2018	Comisión Nacional de Acuacultura y Pesca Rendicion de Cuentas 2018
Mexico	Market Infrastructure	Marketing support	B4	179945454.6	MXN	2018	Comisión Nacional de Acuacultura y Pesca Rendicion de Cuentas 2018
Mexico	Market Infrastructure	Marketing support	B4	100085926.8	MXN	2018	Comisión Nacional de Acuacultura y Pesca Rendicion de Cuentas 2018
Mexico	Fuel	Fuel subsidies	B7	62497753.11	MXN	2018	Comisión Nacional de Acuacultura y Pesca Rendicion de Cuentas 2018
Mexico	Fuel	Fuel subsidies	B7	383533219.9	MXN	2018	Comisión Nacional de Acuacultura y Pesca Rendicion de Cuentas 2018
Mexico	Assistance	Income support	C1	458494912.4	MXN	2018	Comisión Nacional de Acuacultura y Pesca Rendicion de Cuentas 2018
Mexico	MPAs	MPAs	A3	27947985.99	USD	2005	Marine Conservation Institute (2018), MPAtlas; World Database on Protected Areas (WDPA); McCrea-Strub et al. (2011) Understanding the cost of establishing marine protected areas. Mar. Pol.
Mexico	Fishery Management	Fishery management programs & services	A1	248500	USD	2017	OECDStat, Overseas Development Aid, Fisheries Policy & Management
Mexico	Assistance	Worker adjustment and retraining	C1	46700	USD	2016	OECDStat, Overseas Development Aid, Fisheries Training
Mexico	Access	Access fees for third country agreements	B6	323782.64	USD	2018	Pauly & Zeller (2015). Sea Around Us Concepts, Design and Data (seaaroundus.org); Belhabib et al. (2015), PlosOne.
Micronesia	Fishery Management	Fishery management programs & services	A1	78727	USD	2017	Micronesia National Government, Report on the Audit of Financial Statements for 2017
Micronesia	Fishery Management	Stock assessment	A1	482584	USD	2017	Micronesia National Government, Report on the Audit of Financial Statements for 2017
Micronesia	Fishery Management	Monitoring control & surveillance	A1	564552	USD	2017	Micronesia National Government, Report on the Audit of Financial Statements for 2017
Micronesia	Market Infrastructure	State investments in firms, cooperatives & parastatals	B4	538914	USD	2017	Micronesia National Government, Report on the Audit of Financial Statements for 2017
Micronesia	Fishery Management	Fishery management programs & services	A1	30000	USD	2017	Micronesia, Fiscal Report 2019 (Congressional Bill No. 20-248)
Micronesia	Fishery Management	Fishery management programs & services	A1	62638	USD	2019	Micronesia, Fiscal Report 2019 (Congressional Bill No. 20-248)
Micronesia	Fishery Development	Institutional support and services	B2	875611	USD	2019	Micronesia, Fiscal Report 2019 (Congressional Bill No. 20-248)
Micronesia	Fishery Development	Development grants for fishery projects	B2	1225049	USD	2017	OECDStat, Overseas Development Aid, Fishery Development
Micronesia	Fishery Management	Fishery management programs & services	A1	667888	USD	2017	OECDStat, Overseas Development Aid, Fisheries Policy & Management
Micronesia	Fishery Management	Stock assessment	A1	13736	USD	2017	Micronesia, Fiscal Year 2018 Budget (Presidential Communication No. 18-579)
Micronesia	Access	Access fees for third country agreements	B6	1650680.35	USD	2018	Pauly & Zeller (2015). Sea Around Us Concepts, Design and Data (seaaroundus.org); Belhabib et al. (2015), PlosOne.
Montenegro	Fuel	Fuel subsidies	B7	0		2018	Ministry of Agriculture and Rural Development (2011) Report 34 Fishery Sector Study for the IPARD Programme
Montenegro	MPAs	MPAs	A3	26708.82	USD	2005	Marine Conservation Institute (2018), MPAtlas; World Database on Protected Areas (WDPA); McCrea-Strub et al. (2011) Understanding the cost of establishing marine protected areas. Mar. Pol.
Morocco	Fishery Management	Fishery management programs & services	A1	19400000	MAD	2019	Morocco, National Budget for 2019
Morocco	Fishery Development	Development grants for fishery projects	B2	100000000	MAD	2019	Morocco, National Budget for 2019
Morocco	Fishery Development	Institutional support and services	B2	400000	MAD	2019	Morocco, National Budget for 2019
Morocco	Fishery Development	Institutional support and services	B2	2675000	MAD	2019	Morocco, National Budget for 2019
Morocco	Fishery Development	Institutional support and services	B2	2610000	MAD	2019	Morocco, National Budget for 2019
Morocco	Fishery Development	Institutional support and services	B2	1040000	MAD	2019	Morocco, National Budget for 2019
Morocco	Fishery Development	Institutional support and services	B2	2870000	MAD	2019	Morocco, National Budget for 2019
Morocco	Fishery Development	Institutional support and services	B2	800000	MAD	2019	Morocco, National Budget for 2019
Morocco	Fishery Development	Institutional support and services	B2	2870000	MAD	2019	Morocco, National Budget for 2019
Morocco	Fishery Development	Institutional support and services	B2	3160000	MAD	2019	Morocco, National Budget for 2019
Morocco	Fishery Development	Institutional support and services	B2	500000	MAD	2019	Morocco, National Budget for 2019
Morocco	Fishery Development	Institutional support and services	B2	4770000	MAD	2019	Morocco, National Budget for 2019
Morocco	Fishery Development	Institutional support and services	B2	256000	MAD	2019	Morocco, National Budget for 2019
Morocco	Fishery Development	Institutional support and services	B2	2600000	MAD	2019	Morocco, National Budget for 2019
Morocco	Fishery Development	Institutional support and services	B2	700000	MAD	2019	Morocco, National Budget for 2019
Morocco	Port	Port & harbour construction & renovation	B3	16000000	MAD	2019	Morocco, National Budget for 2019
Morocco	Market Infrastructure	State investments in firms, cooperatives & parastatals	B4	129400000	MAD	2018	Morocco, National Budget for 2019
Morocco	Fishery Management	Monitoring control & surveillance	A1	1000000	MAD	2018	Morocco Rapport Sur Les Depenses Fiscales 2019
Morocco	Tax	Non-Fuel tax exemptions	B5	64000000	MAD	2018	Morocco Rapport Sur Les Depenses Fiscales 2019
Morocco	Tax	Non-Fuel tax exemptions	B5	8000000	MAD	2018	Morocco Rapport Sur Les Depenses Fiscales 2019
Morocco	Tax	Non-Fuel tax exemptions	B5	1000000	MAD	2018	Morocco Rapport Sur Les Depenses Fiscales 2019
Morocco	Fuel	Fuel tax concessions	B7	78000000	MAD	2018	Morocco Rapport Sur Les Depenses Fiscales 2019
Morocco	Fishery Management	Fishery management programs & services	A1	3700000	MAD	2019	Morocco Rapport Sur Les Establissements et Entreprises Publics 2019
Morocco	MPAs	MPAs	A3	2174051.07	USD	2005	Marine Conservation Institute (2018), MPAtlas; World Database on Protected Areas (WDPA); McCrea-Strub et al. (2011) Understanding the cost of establishing marine protected areas. Mar. Pol.
Morocco	Fishery Development	Development grants for fishery projects	B2	149473558	USD	2017	OECDStat, Overseas Development Aid, Fishery Development
Morocco	Fishery Management	Fishery management programs & services	A1	51414541	USD	2017	OECDStat, Overseas Development Aid, Fisheries Policy & Management
Morocco	Access	Access fees for third country agreements	B6	289710.22	USD	2018	Pauly & Zeller (2015). Sea Around Us Concepts, Design and Data (seaaroundus.org); Belhabib et al. (2015), PlosOne.
Mozambique	Fishery Management	Fishery management programs & services	A1	178439470	MZN	2018	Mozambique Orcamento do Estado para o Ano de 2018 Despesas Para Investimento
Mozambique	Fishery Management	Fishery management programs & services	A1	10970985	MZN	2018	Mozambique Orzamento do Estado para o Ano de 2018 Despesas Para Investimento
Mozambique	R&D	R&D	A2	17805565	MZN	2018	Mozambique Orzamento do Estado para o Ano de 2018 Despesas Para Investimento
Mozambique	Fishery Development	Development grants for fishery projects	B2	63134895	MZN	2018	Mozambique Orzamento do Estado para o Ano de 2018 Despesas Para Investimento
Mozambique	Fishery Development	Development grants for fishery projects	B2	338086030	MZN	2018	Mozambique Orzamento do Estado para o Ano de 2018 Despesas Para Investimento
Mozambique	Fishery Development	Institutional support and services	B2	27956805	MZN	2018	Mozambique Orzamento do Estado para o Ano de 2018 Despesas Para Investimento
Mozambique	Fishery Development	Institutional support and services	B2	2737500	MZN	2018	Mozambique Orzamento do Estado para o Ano de 2018 Despesas Para Investimento
Mozambique	MPAs	MPAs	A3	1011624.89	USD	2005	Marine Conservation Institute (2018), MPAtlas; World Database on Protected Areas (WDPA); McCrea-Strub et al. (2011) Understanding the cost of establishing marine protected areas. Mar. Pol.
Mozambique	Fishery Development	Development grants for fishery projects	B2	278811	USD	2017	OECDStat, Overseas Development Aid, Fishery Development
Mozambique	Fishery Management	Fishery management programs & services	A1	5133022	USD	2017	OECDStat, Overseas Development Aid, Fisheries Policy & Management
Mozambique	Assistance	Worker adjustment and retraining	C1	8781	USD	2017	OECDStat, Overseas Development Aid, Fisheries Training
Mozambique	Fishery Management	Fishery management programs & services	A1	24060470	MZN	2018	Mozambique Orzamento do Estado para o Ano de 2018 Despesas Para Funcionamento
Mozambique	Fishery Management	Fishery management programs & services	A1	11387040	MZN	2018	Mozambique Orzamento do Estado para o Ano de 2018 Despesas Para Funcionamento
Mozambique	R&D	R&D	A2	15589200	MZN	2018	Mozambique Orzamento do Estado para o Ano de 2018 Despesas Para Funcionamento
Mozambique	Fishery Development	Development grants for fishery projects	B2	11761815	MZN	2018	Mozambique Orzamento do Estado para o Ano de 2018 Despesas Para Funcionamento
Mozambique	Fishery Development	Development grants for fishery projects	B2	16078580	MZN	2018	Mozambique Orzamento do Estado para o Ano de 2018 Despesas Para Funcionamento
Mozambique	Fishery Development	Institutional support and services	B2	9121010	MZN	2018	Mozambique Orzamento do Estado para o Ano de 2018 Despesas Para Funcionamento
Mozambique	Fishery Development	Institutional support and services	B2	17593240	MZN	2018	Mozambique Orzamento do Estado para o Ano de 2018 Despesas Para Funcionamento
Mozambique	Fishery Management	Fishery management programs & services	A1	308833.33	USD	2018	SWIOFish1 World Bank Appraisal GEF Data Sheet
Mozambique	Fishery Management	Fishery management programs & services	A1	1166666.67	USD	2018	SWIOFish1 World Bank Appraisal GEF Data Sheet
Mozambique	Fishery Management	Fishery management programs & services	A1	2030311.11	USD	2018	SWIOFish1 World Bank Appraisal GEF Data Sheet
Mozambique	Fishery Management	Fishery management programs & services	A1	866666.67	USD	2018	SWIOFish1 World Bank Appraisal GEF Data Sheet
Mozambique	Fishery Management	Fishery management programs & services	A1	61111.11	USD	2018	SWIOFish1 World Bank Appraisal GEF Data Sheet
Mozambique	Market Infrastructure	Marketing support	B4	383333.33	USD	2018	SWIOFish1 World Bank Appraisal GEF Data Sheet
Myanmar	MPAs	MPAs	A3	480904.92	USD	2005	Marine Conservation Institute (2018), MPAtlas; World Database on Protected Areas (WDPA); McCrea-Strub et al. (2011) Understanding the cost of establishing marine protected areas. Mar. Pol.
Myanmar	Fishery Management	Fishery management programs & services	A1	238162400	MMK	2018	Myanmar Budget Information, 2017-2018 Fiscal Year
Myanmar	Fishery Management	Fishery management programs & services	A1	647966200	MMK	2018	Myanmar Budget Information, 2017-2018 Fiscal Year
Myanmar	Fishery Management	Stock assessment	A1	238162400	MMK	2018	Myanmar Budget Information, 2017-2018 Fiscal Year
Myanmar	Fishery Management	Stock assessment	A1	647966200	MMK	2018	Myanmar Budget Information, 2017-2018 Fiscal Year
Myanmar	Fishery Management	Monitoring control & surveillance	A1	238162400	MMK	2018	Myanmar Budget Information, 2017-2018 Fiscal Year
Myanmar	Fishery Management	Monitoring control & surveillance	A1	647966200	MMK	2018	Myanmar Budget Information, 2017-2018 Fiscal Year
Myanmar	Fishery Development	Institutional support and services	B2	238162400	MMK	2018	Myanmar Budget Information, 2017-2018 Fiscal Year
Myanmar	Fishery Development	Institutional support and services	B2	647966200	MMK	2018	Myanmar Budget Information, 2017-2018 Fiscal Year
Myanmar	Fishery Development	Development grants for fishery projects	B2	2845236	USD	2017	OECDStat, Overseas Development Aid, Fishery Development
Myanmar	Fishery Management	Fishery management programs & services	A1	1828642	USD	2017	OECDStat, Overseas Development Aid, Fisheries Policy & Management
Myanmar	Assistance	Worker adjustment and retraining	C1	112744	USD	2017	OECDStat, Overseas Development Aid, Fisheries Training
Namibia	Fishery Management	Fishery management programs & services	A1	18595000	NAD	2018	Namibia Estimates of Revenue, Income, and Expenditure 01 April 2017 to March 2020
Namibia	Fishery Management	Stock assessment	A1	62161000	NAD	2018	Namibia Estimates of Revenue, Income, and Expenditure 01 April 2017 to March 2020
Namibia	Fishery Management	Stock assessment	A1	90683000	NAD	2018	Namibia Estimates of Revenue, Income, and Expenditure 01 April 2017 to March 2020
Namibia	Fishery Development	Institutional support and services	B2	3919000	NAD	2018	Namibia Estimates of Revenue, Income, and Expenditure 01 April 2017 to March 2020
Namibia	MPAs	MPAs	A3	461157.52	USD	2005	Marine Conservation Institute (2018), MPAtlas; World Database on Protected Areas (WDPA); McCrea-Strub et al. (2011) Understanding the cost of establishing marine protected areas. Mar. Pol.
Namibia	Access	Access fees for third country agreements	B6	13027.17	USD	2018	Pauly & Zeller (2015). Sea Around Us Concepts, Design and Data (seaaroundus.org); Belhabib et al. (2015), PlosOne.
Nauru	Access	Access fees for third country agreements	B6	382.52	USD	2018	Pauly & Zeller (2015). Sea Around Us Concepts, Design and Data (seaaroundus.org); Belhabib et al. (2015), PlosOne.
Netherlands	Fishery Management	Monitoring control & surveillance	A1	7000000	EUR	2016	OECD, Fisheries Support Estimate (stats.oecd.org/)
Netherlands	Fuel	Fuel tax concessions	B7	70000000	EUR	2016	OECD, Fisheries Support Estimate (stats.oecd.org/)
Netherlands	MPAs	MPAs	A3	17511535.26	USD	2005	Marine Conservation Institute (2018), MPAtlas; World Database on Protected Areas (WDPA); McCrea-Strub et al. (2011) Understanding the cost of establishing marine protected areas. Mar. Pol.
Netherlands	MPAs	MPAs	A3	25802.5	USD	2005	Marine Conservation Institute (2018), MPAtlas; World Database on Protected Areas (WDPA); McCrea-Strub et al. (2011) Understanding the cost of establishing marine protected areas. Mar. Pol.
Netherlands	Fishery Management	Stock assessment	A1	6505923.24	EUR	2018	Ministry of Agriculture, Nature and Food Quality Data base
Netherlands	Fishery Management	Stock enhancement	A1	383198.88	EUR	2018	Ministry of Agriculture, Nature and Food Quality Data base
Netherlands	Fishery Management	Monitoring control & surveillance	A1	2451150	EUR	2018	Ministry of Agriculture, Nature and Food Quality Data base
Netherlands	R&D	R&D	A2	999746.04	EUR	2018	Ministry of Agriculture, Nature and Food Quality Data base
Netherlands	Fishery Development	Institutional support and services	B2	126684.84	EUR	2018	Ministry of Agriculture, Nature and Food Quality Data base
Netherlands	Fishery Development	Institutional support and services	B2	702806.36	EUR	2018	Ministry of Agriculture, Nature and Food Quality Data base
Netherlands	Market Infrastructure	State investments in firms, cooperatives & parastatals	B4	29500	EUR	2018	Ministry of Agriculture, Nature and Food Quality Data base
Netherlands	Market Infrastructure	Marketing support	B4	1416307.75	EUR	2018	Ministry of Agriculture, Nature and Food Quality Data base
Netherlands	Market Infrastructure	Processing & storage infrastructure	B4	487983.14	EUR	2018	Ministry of Agriculture, Nature and Food Quality Data base
Netherlands	Access	Access fees for third country agreements	B6	9927304.9	USD	2018	Pauly & Zeller (2015). Sea Around Us Concepts, Design and Data (seaaroundus.org); Belhabib et al. (2015), PlosOne.
New Zealand	Fishery Management	Fishery management programs & services	A1	401000	NZD	2018	New Zealand Budget 2018 Information Release
New Zealand	Fishery Management	Fishery management programs & services	A1	115000	NZD	2018	New Zealand Budget 2018 Information Release
New Zealand	Fishery Management	Fishery management programs & services	A1	1122000	NZD	2018	New Zealand Budget 2018 Information Release
New Zealand	Fishery Management	Fishery management programs & services	A1	72000	NZD	2018	New Zealand Budget 2018 Information Release
New Zealand	Fishery Management	Fishery management programs & services	A1	876000	NZD	2018	New Zealand Budget 2018 Information Release
New Zealand	Fishery Management	Fishery management programs & services	A1	2000	NZD	2018	New Zealand Budget 2018 Information Release
New Zealand	Fishery Management	Fishery management programs & services	A1	323000	NZD	2018	New Zealand Budget 2018 Information Release
New Zealand	Fishery Management	Fishery management programs & services	A1	14986000	NZD	2018	New Zealand Budget 2018 Information Release
New Zealand	Fishery Management	Fishery management programs & services	A1	172000	NZD	2018	New Zealand Budget 2018 Information Release
New Zealand	Fishery Management	Fishery management programs & services	A1	236000	NZD	2018	New Zealand Budget 2018 Information Release
New Zealand	Fishery Management	Fishery management programs & services	A1	1000	NZD	2018	New Zealand Budget 2018 Information Release
New Zealand	Fishery Management	Fishery management programs & services	A1	162000	NZD	2018	New Zealand Budget 2018 Information Release
New Zealand	Fishery Management	Fishery management programs & services	A1	354000	NZD	2018	New Zealand Budget 2018 Information Release
New Zealand	Fishery Management	Fishery management programs & services	A1	261000	NZD	2018	New Zealand Budget 2018 Information Release
New Zealand	Fishery Management	Fishery management programs & services	A1	261000	NZD	2018	New Zealand Budget 2018 Information Release
New Zealand	Fishery Management	Monitoring control & surveillance	A1	1746000	NZD	2018	New Zealand Budget 2018 Information Release
New Zealand	Fishery Management	Monitoring control & surveillance	A1	36592000	NZD	2018	New Zealand Budget 2018 Information Release
New Zealand	Fishery Management	Monitoring control & surveillance	A1	759000	NZD	2018	New Zealand Budget 2018 Information Release
New Zealand	Fishery Management	Monitoring control & surveillance	A1	1105000	NZD	2018	New Zealand Budget 2018 Information Release
New Zealand	Fishery Management	Monitoring control & surveillance	A1	784000	NZD	2018	New Zealand Budget 2018 Information Release
New Zealand	Fishery Management	Monitoring control & surveillance	A1	2409000	NZD	2018	New Zealand Budget 2018 Information Release
New Zealand	Fishery Management	User fees	A1	24000	NZD	2018	New Zealand Budget 2018 Information Release
New Zealand	Assistance	Fisher assistance	C1	1000000	NZD	2018	New Zealand Budget 2018 Information Release
New Zealand	MPAs	MPAs	A3	24908523.85	USD	2005	Marine Conservation Institute (2018), MPAtlas; World Database on Protected Areas (WDPA); McCrea-Strub et al. (2011) Understanding the cost of establishing marine protected areas. Mar. Pol.
New Zealand	Access	Access fees for third country agreements	B6	785595.88	USD	2018	Pauly & Zeller (2015). Sea Around Us Concepts, Design and Data (seaaroundus.org); Belhabib et al. (2015), PlosOne.
Nicaragua	MPAs	MPAs	A3	640028.08	USD	2005	Marine Conservation Institute (2018), MPAtlas; World Database on Protected Areas (WDPA); McCrea-Strub et al. (2011) Understanding the cost of establishing marine protected areas. Mar. Pol.
Nicaragua	Access	Access fees for third country agreements	B6	6772.18	USD	2018	Pauly & Zeller (2015). Sea Around Us Concepts, Design and Data (seaaroundus.org); Belhabib et al. (2015), PlosOne.
Nigeria	Fishery Management	Fishery management programs & services	A1	6223164.33	NGN	2018	Nigeria Budget Appropriation 2018
Nigeria	Fishery Management	Fishery management programs & services	A1	6516380.67	NGN	2018	Nigeria Budget Appropriation 2018
Nigeria	Fishery Management	Fishery management programs & services	A1	20097000	NGN	2018	Nigeria Budget Appropriation 2018
Nigeria	Fishery Management	Stock assessment	A1	80807285	NGN	2018	Nigeria Budget Appropriation 2018
Nigeria	Fishery Management	Stock assessment	A1	82188000	NGN	2018	Nigeria Budget Appropriation 2018
Nigeria	Fishery Management	Monitoring control & surveillance	A1	33000000	NGN	2018	Nigeria Budget Appropriation 2018
Nigeria	R&D	R&D	A2	50303230	NGN	2018	Nigeria Budget Appropriation 2018
Nigeria	R&D	R&D	A2	13867000	NGN	2018	Nigeria Budget Appropriation 2018
Nigeria	Boat	Boat / fleet construct., renewal, & modernization	B1	50000000	NGN	2018	Nigeria Budget Appropriation 2018
Nigeria	Boat	Boat / fleet construct., renewal, & modernization	B1	5000000	NGN	2018	Nigeria Budget Appropriation 2018
Nigeria	Boat	Boat / fleet construct., renewal, & modernization	B1	100000000	NGN	2018	Nigeria Budget Appropriation 2018
Nigeria	Boat	Boat / fleet construct., renewal, & modernization	B1	30000000	NGN	2018	Nigeria Budget Appropriation 2018
Nigeria	Boat	Boat / fleet construct., renewal, & modernization	B1	70000000	NGN	2018	Nigeria Budget Appropriation 2018
Nigeria	Boat	Boat / fleet construct., renewal, & modernization	B1	100000000	NGN	2018	Nigeria Budget Appropriation 2018
Nigeria	Fishery Development	Development grants for fishery projects	B2	155000000	NGN	2018	Nigeria Budget Appropriation 2018
Nigeria	Fishery Development	Development grants for fishery projects	B2	200000000	NGN	2018	Nigeria Budget Appropriation 2018
Nigeria	Fishery Development	Development grants for fishery projects	B2	175000000	NGN	2018	Nigeria Budget Appropriation 2018
Nigeria	Fishery Development	Development grants for fishery projects	B2	30000000	NGN	2018	Nigeria Budget Appropriation 2018
Nigeria	Market Infrastructure	Subsidised lending for infrastructure and capital cost support	B4	4277033.33	NGN	2018	Nigeria Budget Appropriation 2018
Nigeria	Market Infrastructure	Marketing support	B4	522928938	NGN	2018	Nigeria Budget Appropriation 2018
Nigeria	Market Infrastructure	Marketing support	B4	6657727.5	NGN	2018	Nigeria Budget Appropriation 2018
Nigeria	Market Infrastructure	Marketing support	B4	70000000	NGN	2018	Nigeria Budget Appropriation 2018
Nigeria	Market Infrastructure	Marketing support	B4	100000000	NGN	2018	Nigeria Budget Appropriation 2018
Nigeria	Market Infrastructure	Marketing support	B4	74500000	NGN	2018	Nigeria Budget Appropriation 2018
Nigeria	Market Infrastructure	Marketing support	B4	250000000	NGN	2018	Nigeria Budget Appropriation 2018
Nigeria	Market Infrastructure	Marketing support	B4	50000000	NGN	2018	Nigeria Budget Appropriation 2018
Nigeria	Market Infrastructure	Marketing support	B4	69500000	NGN	2018	Nigeria Budget Appropriation 2018
Nigeria	Market Infrastructure	Processing & storage infrastructure	B4	8745988	NGN	2018	Nigeria Budget Appropriation 2018
Nigeria	Market Infrastructure	Processing & storage infrastructure	B4	75000000	NGN	2018	Nigeria Budget Appropriation 2018
Nigeria	Fishery Development	Development grants for fishery projects	B2	88779	USD	2016	OECDStat, Overseas Development Aid, Fishery Development
Nigeria	Market Infrastructure	Processing & storage infrastructure	B4	16914113	USD	2017	OECDStat, Overseas Development Aid, Fishery Services
Nigeria	Fishery Management	Fishery management programs & services	A1	229756	USD	2016	OECDStat, Overseas Development Aid, Fisheries Policy & Management
Nigeria	Access	Access fees for third country agreements	B6	1588003.99	USD	2018	Pauly & Zeller (2015). Sea Around Us Concepts, Design and Data (seaaroundus.org); Belhabib et al. (2015), PlosOne.
Nigeria	Boat	Boat / fleet construct., renewal, & modernization	B1	40000000	NGN	2018	Nigeria Zonal Intervention Projects 2018
Nigeria	Boat	Boat / fleet construct., renewal, & modernization	B1	53250000	NGN	2018	Nigeria Zonal Intervention Projects 2018
Niue	MPAs	MPAs	A3	66927.55	USD	2005	Marine Conservation Institute (2018), MPAtlas; World Database on Protected Areas (WDPA); McCrea-Strub et al. (2011) Understanding the cost of establishing marine protected areas. Mar. Pol.
Norway	Fishery Management	Fishery management programs & services	A1	408683000	NOK	2016	OECD, Fisheries Support Estimate (stats.oecd.org/)
Norway	Fishery Management	Monitoring control & surveillance	A1	521427000	NOK	2016	OECD, Fisheries Support Estimate (stats.oecd.org/)
Norway	R&D	R&D	A2	656577500	NOK	2016	OECD, Fisheries Support Estimate (stats.oecd.org/)
Norway	Market Infrastructure	Processing & storage infrastructure	B4	33200000	NOK	2016	OECD, Fisheries Support Estimate (stats.oecd.org/)
Norway	Fuel	Fuel tax concessions	B7	460237000	NOK	2016	OECD, Fisheries Support Estimate (stats.oecd.org/)
Norway	Assistance	Income support	C1	1350000	NOK	2016	OECD, Fisheries Support Estimate (stats.oecd.org/)
Norway	MPAs	MPAs	A3	59814924.06	USD	2005	Marine Conservation Institute (2018), MPAtlas; World Database on Protected Areas (WDPA); McCrea-Strub et al. (2011) Understanding the cost of establishing marine protected areas. Mar. Pol.
Norway	Access	Access fees for third country agreements	B6	49260505.61	USD	2018	Pauly & Zeller (2015). Sea Around Us Concepts, Design and Data (seaaroundus.org); Belhabib et al. (2015), PlosOne.
Oman	MPAs	MPAs	A3	823431.43	USD	2005	Marine Conservation Institute (2018), MPAtlas; World Database on Protected Areas (WDPA); McCrea-Strub et al. (2011) Understanding the cost of establishing marine protected areas. Mar. Pol.
Oman	Access	Access fees for third country agreements	B6	191570.48	USD	2018	Pauly & Zeller (2015). Sea Around Us Concepts, Design and Data (seaaroundus.org); Belhabib et al. (2015), PlosOne.
Pakistan	MPAs	MPAs	A3	1020927.11	USD	2005	Marine Conservation Institute (2018), MPAtlas; World Database on Protected Areas (WDPA); McCrea-Strub et al. (2011) Understanding the cost of establishing marine protected areas. Mar. Pol.
Pakistan	Access	Access fees for third country agreements	B6	467245.44	USD	2018	Pauly & Zeller (2015). Sea Around Us Concepts, Design and Data (seaaroundus.org); Belhabib et al. (2015), PlosOne.
Palau	MPAs	MPAs	A3	1702464.35	USD	2005	Marine Conservation Institute (2018), MPAtlas; World Database on Protected Areas (WDPA); McCrea-Strub et al. (2011) Understanding the cost of establishing marine protected areas. Mar. Pol.
Panama	Rural	Rural fisheries community development	C3	8200052	PAB	2018	Panama Informe a la Nacion 2017-2018
Panama	Fishery Management	Fishery management programs & services	A1	4503006	PAB	2018	Panama Presupuesto General del Estado 2018
Panama	Fishery Management	Fishery management programs & services	A1	4269478	PAB	2018	Panama Presupuesto General del Estado 2018
Panama	R&D	R&D	A2	785741.5	PAB	2018	Panama Presupuesto General del Estado 2018
Panama	Fishery Development	Development grants for fishery projects	B2	785741.5	PAB	2018	Panama Presupuesto General del Estado 2018
Panama	MPAs	MPAs	A3	4413164.43	USD	2005	Marine Conservation Institute (2018), MPAtlas; World Database on Protected Areas (WDPA); McCrea-Strub et al. (2011) Understanding the cost of establishing marine protected areas. Mar. Pol.
Panama	Access	Access fees for third country agreements	B6	830060.96	USD	2018	Pauly & Zeller (2015). Sea Around Us Concepts, Design and Data (seaaroundus.org); Belhabib et al. (2015), PlosOne.
Papua New Guinea	Fishery Management	Fishery management programs & services	A1	1885600	MAD	2016	Papua New Guinea, 2016 National Budget (Vol I, II, III)
Papua New Guinea	Fishery Management	Fishery management programs & services	A1	3735900	MAD	2016	Papua New Guinea, 2016 National Budget (Vol I, II, III)
Papua New Guinea	Fishery Management	Monitoring control & surveillance	A1	1000000	MAD	2016	Papua New Guinea, 2016 National Budget (Vol I, II, III)
Papua New Guinea	Fishery Development	Institutional support and services	B2	31930000	MAD	2016	Papua New Guinea, 2016 National Budget (Vol I, II, III)
Papua New Guinea	Port	Port & harbour construction & renovation	B3	20000000	MAD	2016	Papua New Guinea, 2016 National Budget (Vol I, II, III)
Papua New Guinea	Rural	Rural fisheries community development	C3	3000000	MAD	2016	Papua New Guinea, 2016 National Budget (Vol I, II, III)
Papua New Guinea	MPAs	MPAs	A3	1965013.32	USD	2005	Marine Conservation Institute (2018), MPAtlas; World Database on Protected Areas (WDPA); McCrea-Strub et al. (2011) Understanding the cost of establishing marine protected areas. Mar. Pol.
Papua New Guinea	Fishery Development	Development grants for fishery projects	B2	488947	USD	2017	OECDStat, Overseas Development Aid, Fishery Development
Papua New Guinea	Market Infrastructure	Processing & storage infrastructure	B4	10773480	USD	2017	OECDStat, Overseas Development Aid, Fishery Services
Papua New Guinea	Fishery Management	Fishery management programs & services	A1	641012	USD	2017	OECDStat, Overseas Development Aid, Fisheries Policy & Management
Papua New Guinea	Access	Access fees for third country agreements	B6	5799581.92	USD	2018	Pauly & Zeller (2015). Sea Around Us Concepts, Design and Data (seaaroundus.org); Belhabib et al. (2015), PlosOne.
Peru	Fishery Management	Fishery management programs & services	A1	57610343	PEN	2015	OECD, Fisheries Support Estimate (stats.oecd.org/)
Peru	Fishery Management	Stock enhancement	A1	3030949	PEN	2015	OECD, Fisheries Support Estimate (stats.oecd.org/)
Peru	Fishery Management	Monitoring control & surveillance	A1	16000	PEN	2015	OECD, Fisheries Support Estimate (stats.oecd.org/)
Peru	R&D	R&D	A2	67217235	PEN	2015	OECD, Fisheries Support Estimate (stats.oecd.org/)
Peru	Fishery Development	Institutional support and services	B2	5106111	PEN	2015	OECD, Fisheries Support Estimate (stats.oecd.org/)
Peru	Fishery Development	Institutional support and services	B2	20084622	PEN	2015	OECD, Fisheries Support Estimate (stats.oecd.org/)
Peru	Market Infrastructure	Marketing support	B4	41623115	PEN	2015	OECD, Fisheries Support Estimate (stats.oecd.org/)
Peru	Market Infrastructure	Processing & storage infrastructure	B4	37596603	PEN	2015	OECD, Fisheries Support Estimate (stats.oecd.org/)
Peru	Market Infrastructure	Processing & storage infrastructure	B4	18369675	PEN	2015	OECD, Fisheries Support Estimate (stats.oecd.org/)
Peru	Market Infrastructure	Processing & storage infrastructure	B4	610045	PEN	2015	OECD, Fisheries Support Estimate (stats.oecd.org/)
Peru	Assistance	Assistance-Other	C1	8261171	PEN	2015	OECD, Fisheries Support Estimate (stats.oecd.org/)
Peru	Rural	Rural fisheries community development	C3	3054629	PEN	2015	OECD, Fisheries Support Estimate (stats.oecd.org/)
Peru	Rural	Rural fisheries community development	C3	1164227	PEN	2015	OECD, Fisheries Support Estimate (stats.oecd.org/)
Peru	MPAs	MPAs	A3	2363882.6	USD	2005	Marine Conservation Institute (2018), MPAtlas; World Database on Protected Areas (WDPA); McCrea-Strub et al. (2011) Understanding the cost of establishing marine protected areas. Mar. Pol.
Peru	Fishery Development	Development grants for fishery projects	B2	126259	USD	2017	OECDStat, Overseas Development Aid, Fishery Development
Peru	Fishery Management	Fishery management programs & services	A1	30661	USD	2016	OECDStat, Overseas Development Aid, Fisheries Policy & Management
Peru	Assistance	Worker adjustment and retraining	C1	15766	USD	2017	OECDStat, Overseas Development Aid, Fisheries Training
Peru	Access	Access fees for third country agreements	B6	63405.52	USD	2018	Pauly & Zeller (2015). Sea Around Us Concepts, Design and Data (seaaroundus.org); Belhabib et al. (2015), PlosOne.
Philippines	Fishery Management	Fishery management programs & services	A1	207120	PHP	2016	OECD, Fisheries Support Estimate (stats.oecd.org/)
Philippines	Fishery Management	Stock enhancement	A1	75041	PHP	2016	OECD, Fisheries Support Estimate (stats.oecd.org/)
Philippines	Fishery Management	Monitoring control & surveillance	A1	562193	PHP	2016	OECD, Fisheries Support Estimate (stats.oecd.org/)
Philippines	Fishery Development	Institutional support and services	B2	99075	PHP	2016	OECD, Fisheries Support Estimate (stats.oecd.org/)
Philippines	Fishery Development	Institutional support and services	B2	17985	PHP	2016	OECD, Fisheries Support Estimate (stats.oecd.org/)
Philippines	Fishery Development	Institutional support and services	B2	359419	PHP	2016	OECD, Fisheries Support Estimate (stats.oecd.org/)
Philippines	Market Infrastructure	Marketing support	B4	8510	PHP	2016	OECD, Fisheries Support Estimate (stats.oecd.org/)
Philippines	Market Infrastructure	Processing & storage infrastructure	B4	1024193	PHP	2016	OECD, Fisheries Support Estimate (stats.oecd.org/)
Philippines	Assistance	Fisher assistance	C1	309902	PHP	2016	OECD, Fisheries Support Estimate (stats.oecd.org/)
Philippines	MPAs	MPAs	A3	21701776.97	USD	2005	Marine Conservation Institute (2018), MPAtlas; World Database on Protected Areas (WDPA); McCrea-Strub et al. (2011) Understanding the cost of establishing marine protected areas. Mar. Pol.
Philippines	Fishery Development	Development grants for fishery projects	B2	2843170	USD	2016	OECDStat, Overseas Development Aid, Fishery Development
Philippines	Market Infrastructure	Processing & storage infrastructure	B4	11434	USD	2016	OECDStat, Overseas Development Aid, Fishery Services
Philippines	Fishery Management	Fishery management programs & services	A1	1203379	USD	2017	OECDStat, Overseas Development Aid, Fisheries Policy & Management
Philippines	Access	Access fees for third country agreements	B6	8652193.27	USD	2018	Pauly & Zeller (2015). Sea Around Us Concepts, Design and Data (seaaroundus.org); Belhabib et al. (2015), PlosOne.
Poland	Fishery Management	Stock assessment	A1	249266	EUR	2018	European Maritime and Fisheries Fund - Operational Programme for Poland (2014)
Poland	Fishery Management	Monitoring control & surveillance	A1	80000	EUR	2018	European Maritime and Fisheries Fund - Operational Programme for Poland (2014)
Poland	Fishery Management	Monitoring control & surveillance	A1	244182	EUR	2018	European Maritime and Fisheries Fund - Operational Programme for Poland (2014)
Poland	Fishery Management	Monitoring control & surveillance	A1	306552	EUR	2018	European Maritime and Fisheries Fund - Operational Programme for Poland (2014)
Poland	Fishery Development	Institutional support and services	B2	1240955.92	EUR	2018	European Maritime and Fisheries Fund - Operational Programme for Poland (2014)
Poland	Fishery Development	Institutional support and services	B2	3615576	EUR	2018	European Maritime and Fisheries Fund - Operational Programme for Poland (2014)
Poland	Port	Port & harbour construction & renovation	B3	801938	EUR	2018	European Maritime and Fisheries Fund - Operational Programme for Poland (2014)
Poland	Market Infrastructure	State investments in firms, cooperatives & parastatals	B4	1335646.33	EUR	2018	European Maritime and Fisheries Fund - Operational Programme for Poland (2014)
Poland	Market Infrastructure	Marketing support	B4	1335646.33	EUR	2018	European Maritime and Fisheries Fund - Operational Programme for Poland (2014)
Poland	Market Infrastructure	Processing & storage infrastructure	B4	127594	EUR	2018	European Maritime and Fisheries Fund - Operational Programme for Poland (2014)
Poland	Market Infrastructure	Processing & storage infrastructure	B4	1335646.33	EUR	2018	European Maritime and Fisheries Fund - Operational Programme for Poland (2014)
Poland	Buybacks	Vessel buybacks	C2	298062	EUR	2018	European Maritime and Fisheries Fund - Operational Programme for Poland (2014)
Poland	MPAs	MPAs	A3	9574109.62	USD	2005	Marine Conservation Institute (2018), MPAtlas; World Database on Protected Areas (WDPA); McCrea-Strub et al. (2011) Understanding the cost of establishing marine protected areas. Mar. Pol.
Poland	Access	Access fees for third country agreements	B6	12753918.68	USD	2018	Pauly & Zeller (2015). Sea Around Us Concepts, Design and Data (seaaroundus.org); Belhabib et al. (2015), PlosOne.
Portugal	Fishery Management	Stock assessment	A1	831680	EUR	2016	European Maritime and Fisheries Fund - Operational Programme for Portugal (2014)
Portugal	Fishery Management	Stock enhancement	A1	950044	EUR	2016	European Maritime and Fisheries Fund - Operational Programme for Portugal (2014)
Portugal	Fishery Management	Monitoring control & surveillance	A1	737349	EUR	2016	European Maritime and Fisheries Fund - Operational Programme for Portugal (2014)
Portugal	Fishery Management	Monitoring control & surveillance	A1	154000	EUR	2016	European Maritime and Fisheries Fund - Operational Programme for Portugal (2014)
Portugal	Fishery Management	Monitoring control & surveillance	A1	296971	EUR	2016	European Maritime and Fisheries Fund - Operational Programme for Portugal (2014)
Portugal	Boat	Boat / fleet construct., renewal, & modernization	B1	213304	EUR	2018	European Maritime and Fisheries Fund - Operational Programme for Portugal (2014)
Portugal	Fishery Development	Institutional support and services	B2	1126000	EUR	2018	European Maritime and Fisheries Fund - Operational Programme for Portugal (2014)
Portugal	Fishery Development	Institutional support and services	B2	742091.9	EUR	2018	European Maritime and Fisheries Fund - Operational Programme for Portugal (2014)
Portugal	Port	Port & harbour construction & renovation	B3	950044	EUR	2018	European Maritime and Fisheries Fund - Operational Programme for Portugal (2014)
Portugal	Market Infrastructure	State investments in firms, cooperatives & parastatals	B4	1185825	EUR	2018	European Maritime and Fisheries Fund - Operational Programme for Portugal (2014)
Portugal	Market Infrastructure	Processing & storage infrastructure	B4	1185825	EUR	2018	European Maritime and Fisheries Fund - Operational Programme for Portugal (2014)
Portugal	Market Infrastructure	Processing & storage infrastructure	B4	86928	EUR	2018	European Maritime and Fisheries Fund - Operational Programme for Portugal (2014)
Portugal	Assistance	Fisher assistance	C1	1274762	EUR	2018	European Maritime and Fisheries Fund - Operational Programme for Portugal (2014)
Portugal	Buybacks	Vessel buybacks	C2	426608	EUR	2018	European Maritime and Fisheries Fund - Operational Programme for Portugal (2014)
Portugal	MPAs	MPAs	A3	22013483.42	USD	2005	Marine Conservation Institute (2018), MPAtlas; World Database on Protected Areas (WDPA); McCrea-Strub et al. (2011) Understanding the cost of establishing marine protected areas. Mar. Pol.
Portugal	Access	Access fees for third country agreements	B6	3488440.12	USD	2018	Pauly & Zeller (2015). Sea Around Us Concepts, Design and Data (seaaroundus.org); Belhabib et al. (2015), PlosOne.
Qatar	MPAs	MPAs	A3	229527.31	USD	2005	Marine Conservation Institute (2018), MPAtlas; World Database on Protected Areas (WDPA); McCrea-Strub et al. (2011) Understanding the cost of establishing marine protected areas. Mar. Pol.
Romania	MPAs	MPAs	A3	3035648.35	USD	2005	Marine Conservation Institute (2018), MPAtlas; World Database on Protected Areas (WDPA); McCrea-Strub et al. (2011) Understanding the cost of establishing marine protected areas. Mar. Pol.
Romania	Access	Access fees for third country agreements	B6	4792700.09	USD	2018	Pauly & Zeller (2015). Sea Around Us Concepts, Design and Data (seaaroundus.org); Belhabib et al. (2015), PlosOne.
Russian Federation	MPAs	MPAs	A3	27181214.8	USD	2005	Marine Conservation Institute (2018), MPAtlas; World Database on Protected Areas (WDPA); McCrea-Strub et al. (2011) Understanding the cost of establishing marine protected areas. Mar. Pol.
Russian Federation	Fishery Management	Fishery management programs & services	A1	20077020	RUB	2015	DG MARE (2017) Study on the subsidies to the fisheries sector in major fishing nations beyond the EU
Russian Federation	Fishery Management	Fishery management programs & services	A1	2727900	RUB	2015	DG MARE (2017) Study on the subsidies to the fisheries sector in major fishing nations beyond the EU
Russian Federation	Fishery Management	Fishery management programs & services	A1	3126838500	RUB	2015	DG MARE (2017) Study on the subsidies to the fisheries sector in major fishing nations beyond the EU
Russian Federation	Fishery Management	Fishery management programs & services	A1	21988167	RUB	2015	DG MARE (2017) Study on the subsidies to the fisheries sector in major fishing nations beyond the EU
Russian Federation	Fishery Management	Fishery management programs & services	A1	1200000	RUB	2015	DG MARE (2017) Study on the subsidies to the fisheries sector in major fishing nations beyond the EU
Russian Federation	Fishery Management	Fishery management programs & services	A1	3983200	RUB	2015	DG MARE (2017) Study on the subsidies to the fisheries sector in major fishing nations beyond the EU
Russian Federation	Fishery Management	Fishery management programs & services	A1	61194100	RUB	2015	DG MARE (2017) Study on the subsidies to the fisheries sector in major fishing nations beyond the EU
Russian Federation	Fishery Management	Stock assessment	A1	3630000	RUB	2015	DG MARE (2017) Study on the subsidies to the fisheries sector in major fishing nations beyond the EU
Russian Federation	Fishery Management	Stock assessment	A1	3831235400	RUB	2015	DG MARE (2017) Study on the subsidies to the fisheries sector in major fishing nations beyond the EU
Russian Federation	Fishery Management	Stock assessment	A1	1170000	RUB	2015	DG MARE (2017) Study on the subsidies to the fisheries sector in major fishing nations beyond the EU
Russian Federation	Fishery Management	Stock assessment	A1	30325700	RUB	2015	DG MARE (2017) Study on the subsidies to the fisheries sector in major fishing nations beyond the EU
Russian Federation	Fishery Management	Stock assessment	A1	1000000	RUB	2015	DG MARE (2017) Study on the subsidies to the fisheries sector in major fishing nations beyond the EU
Russian Federation	Fishery Management	Stock enhancement	A1	4857600	RUB	2015	DG MARE (2017) Study on the subsidies to the fisheries sector in major fishing nations beyond the EU
Russian Federation	Fishery Management	Stock enhancement	A1	2726400	RUB	2015	DG MARE (2017) Study on the subsidies to the fisheries sector in major fishing nations beyond the EU
Russian Federation	Fishery Management	Stock enhancement	A1	400000	RUB	2015	DG MARE (2017) Study on the subsidies to the fisheries sector in major fishing nations beyond the EU
Russian Federation	Fishery Management	Stock enhancement	A1	25500000	RUB	2015	DG MARE (2017) Study on the subsidies to the fisheries sector in major fishing nations beyond the EU
Russian Federation	Fishery Management	Stock enhancement	A1	439100	RUB	2015	DG MARE (2017) Study on the subsidies to the fisheries sector in major fishing nations beyond the EU
Russian Federation	Fishery Management	Monitoring control & surveillance	A1	139920700	RUB	2015	DG MARE (2017) Study on the subsidies to the fisheries sector in major fishing nations beyond the EU
Russian Federation	Fishery Management	Monitoring control & surveillance	A1	39633300	RUB	2015	DG MARE (2017) Study on the subsidies to the fisheries sector in major fishing nations beyond the EU
Russian Federation	Fishery Management	Monitoring control & surveillance	A1	122167300	RUB	2015	DG MARE (2017) Study on the subsidies to the fisheries sector in major fishing nations beyond the EU
Russian Federation	Fishery Management	Management-Other	A1	156900	RUB	2015	DG MARE (2017) Study on the subsidies to the fisheries sector in major fishing nations beyond the EU
Russian Federation	Boat	Financial support fleet renewal & modernization	B1	159700	RUB	2015	DG MARE (2017) Study on the subsidies to the fisheries sector in major fishing nations beyond the EU
Russian Federation	Boat	Financial support fleet renewal & modernization	B1	7200000	RUB	2015	DG MARE (2017) Study on the subsidies to the fisheries sector in major fishing nations beyond the EU
Russian Federation	Boat	Financial support fleet renewal & modernization	B1	20806800	RUB	2015	DG MARE (2017) Study on the subsidies to the fisheries sector in major fishing nations beyond the EU
Russian Federation	Boat	Financial support fleet renewal & modernization	B1	330000	RUB	2015	DG MARE (2017) Study on the subsidies to the fisheries sector in major fishing nations beyond the EU
Russian Federation	Boat	Financial support fleet renewal & modernization	B1	77602134	RUB	2015	DG MARE (2017) Study on the subsidies to the fisheries sector in major fishing nations beyond the EU
Russian Federation	Boat	Boat / fleet construct., renewal, & modernization	B1	3479000	RUB	2015	DG MARE (2017) Study on the subsidies to the fisheries sector in major fishing nations beyond the EU
Russian Federation	Boat	Boat / fleet construct., renewal, & modernization	B1	75000000	RUB	2015	DG MARE (2017) Study on the subsidies to the fisheries sector in major fishing nations beyond the EU
Russian Federation	Boat	Boat / fleet construct., renewal, & modernization	B1	360000000	RUB	2015	DG MARE (2017) Study on the subsidies to the fisheries sector in major fishing nations beyond the EU
Russian Federation	Boat	Boat / fleet construct., renewal, & modernization	B1	2757406.43	RUB	2015	DG MARE (2017) Study on the subsidies to the fisheries sector in major fishing nations beyond the EU
Russian Federation	Boat	Boat / fleet construct., renewal, & modernization	B1	7000000	RUB	2015	DG MARE (2017) Study on the subsidies to the fisheries sector in major fishing nations beyond the EU
Russian Federation	Fishery Development	Development grants for fishery projects	B2	48247500	RUB	2015	DG MARE (2017) Study on the subsidies to the fisheries sector in major fishing nations beyond the EU
Russian Federation	Fishery Development	Institutional support and services	B2	815187400	RUB	2015	DG MARE (2017) Study on the subsidies to the fisheries sector in major fishing nations beyond the EU
Russian Federation	Fishery Development	Institutional support and services	B2	2368546600	RUB	2015	DG MARE (2017) Study on the subsidies to the fisheries sector in major fishing nations beyond the EU
Russian Federation	Port	Port & harbour construction & renovation	B3	72000000	RUB	2015	DG MARE (2017) Study on the subsidies to the fisheries sector in major fishing nations beyond the EU
Russian Federation	Port	Port & harbour construction & renovation	B3	7545400	RUB	2015	DG MARE (2017) Study on the subsidies to the fisheries sector in major fishing nations beyond the EU
Russian Federation	Market Infrastructure	Subsidised lending for infrastructure and capital cost support	B4	45000000	RUB	2015	DG MARE (2017) Study on the subsidies to the fisheries sector in major fishing nations beyond the EU
Russian Federation	Market Infrastructure	Subsidised lending for infrastructure and capital cost support	B4	8678000	RUB	2015	DG MARE (2017) Study on the subsidies to the fisheries sector in major fishing nations beyond the EU
Russian Federation	Market Infrastructure	Subsidised lending for infrastructure and capital cost support	B4	121222400	RUB	2015	DG MARE (2017) Study on the subsidies to the fisheries sector in major fishing nations beyond the EU
Russian Federation	Market Infrastructure	Subsidised lending for infrastructure and capital cost support	B4	95405800	RUB	2015	DG MARE (2017) Study on the subsidies to the fisheries sector in major fishing nations beyond the EU
Russian Federation	Market Infrastructure	Subsidised lending for infrastructure and capital cost support	B4	80000000	RUB	2015	DG MARE (2017) Study on the subsidies to the fisheries sector in major fishing nations beyond the EU
Russian Federation	Market Infrastructure	Subsidised lending for infrastructure and capital cost support	B4	329233041	RUB	2015	DG MARE (2017) Study on the subsidies to the fisheries sector in major fishing nations beyond the EU
Russian Federation	Market Infrastructure	Subsidised lending for infrastructure and capital cost support	B4	53545000	RUB	2015	DG MARE (2017) Study on the subsidies to the fisheries sector in major fishing nations beyond the EU
Russian Federation	Market Infrastructure	Processing & storage infrastructure	B4	1243200	RUB	2015	DG MARE (2017) Study on the subsidies to the fisheries sector in major fishing nations beyond the EU
Russian Federation	Market Infrastructure	Processing & storage infrastructure	B4	10000000	RUB	2015	DG MARE (2017) Study on the subsidies to the fisheries sector in major fishing nations beyond the EU
Russian Federation	Market Infrastructure	Processing & storage infrastructure	B4	12000500	RUB	2015	DG MARE (2017) Study on the subsidies to the fisheries sector in major fishing nations beyond the EU
Russian Federation	Market Infrastructure	Processing & storage infrastructure	B4	75000000	RUB	2015	DG MARE (2017) Study on the subsidies to the fisheries sector in major fishing nations beyond the EU
Russian Federation	Market Infrastructure	Processing & storage infrastructure	B4	23888457.8	RUB	2015	DG MARE (2017) Study on the subsidies to the fisheries sector in major fishing nations beyond the EU
Russian Federation	Market Infrastructure	Processing & storage infrastructure	B4	55000000	RUB	2015	DG MARE (2017) Study on the subsidies to the fisheries sector in major fishing nations beyond the EU
Russian Federation	Market Infrastructure	Processing & storage infrastructure	B4	2400000	RUB	2015	DG MARE (2017) Study on the subsidies to the fisheries sector in major fishing nations beyond the EU
Russian Federation	Market Infrastructure	Processing & storage infrastructure	B4	4796600	RUB	2015	DG MARE (2017) Study on the subsidies to the fisheries sector in major fishing nations beyond the EU
Russian Federation	Market Infrastructure	Processing & storage infrastructure	B4	45000000	RUB	2015	DG MARE (2017) Study on the subsidies to the fisheries sector in major fishing nations beyond the EU
Russian Federation	Market Infrastructure	Processing & storage infrastructure	B4	5000000	RUB	2015	DG MARE (2017) Study on the subsidies to the fisheries sector in major fishing nations beyond the EU
Russian Federation	Market Infrastructure	Processing & storage infrastructure	B4	48247500	RUB	2015	DG MARE (2017) Study on the subsidies to the fisheries sector in major fishing nations beyond the EU
Russian Federation	Market Infrastructure	Market-Other	B4	125000000	RUB	2015	DG MARE (2017) Study on the subsidies to the fisheries sector in major fishing nations beyond the EU
Russian Federation	Tax	Non-Fuel tax exemptions	B5	7221529000	RUB	2015	DG MARE (2017) Study on the subsidies to the fisheries sector in major fishing nations beyond the EU
Russian Federation	Fuel	Fuel subsidies	B7	17000000	RUB	2015	DG MARE (2017) Study on the subsidies to the fisheries sector in major fishing nations beyond the EU
Russian Federation	Fuel	Fuel subsidies	B7	84600000	RUB	2015	DG MARE (2017) Study on the subsidies to the fisheries sector in major fishing nations beyond the EU
Russian Federation	Assistance	Income support	C1	70000000	RUB	2015	DG MARE (2017) Study on the subsidies to the fisheries sector in major fishing nations beyond the EU
Russian Federation	Access	Access fees for third country agreements	B6	89174582.28	USD	2018	Pauly & Zeller (2015). Sea Around Us Concepts, Design and Data (seaaroundus.org); Belhabib et al. (2015), PlosOne.
Russian Federation	Tax	Non-Fuel tax exemptions	B5	49551000000	RUB	2018	????????? ??????? 2015-21
Samoa	Access	Access fees for third country agreements	B6	46131.3	USD	2018	Pauly & Zeller (2015). Sea Around Us Concepts, Design and Data (seaaroundus.org); Belhabib et al. (2015), PlosOne.
Sao Tome Prn	Fishery Management	Fishery management programs & services	A1	100000000	STD	2018	Sao Tome Principe Budget 2018 - Expenditures
Sao Tome Prn	Fishery Management	Fishery management programs & services	A1	120000000	STD	2018	Sao Tome Principe Budget 2018 - Expenditures
Sao Tome Prn	Fishery Management	Fishery management programs & services	A1	7792459671	STD	2018	Sao Tome Principe Budget 2018 - Expenditures
Sao Tome Prn	Fishery Management	Management-Other	A1	20986864850	STD	2018	Sao Tome Principe Budget 2018 - Expenditures
Sao Tome Prn	Fishery Development	Institutional support and services	B2	8575000000	STD	2018	Sao Tome Principe Budget 2018 - Expenditures
Sao Tome Prn	Market Infrastructure	Processing & storage infrastructure	B4	10000000000	STD	2018	Sao Tome Principe Budget 2018 - Expenditures
Sao Tome Prn	Fishery Development	Development grants for fishery projects	B2	8695000000	STD	2018	Sao Tome Principe Budget 2018 - Expenditures
Sao Tome Prn	Fishery Development	Development grants for fishery projects	B2	39243	USD	2017	OECDStat, Overseas Development Aid, Fishery Development
Sao Tome Prn	Market Infrastructure	Processing & storage infrastructure	B4	84355	USD	2017	OECDStat, Overseas Development Aid, Fishery Services
Sao Tome Prn	Fishery Management	Fishery management programs & services	A1	1247766	USD	2017	OECDStat, Overseas Development Aid, Fisheries Policy & Management
Sao Tome Prn	Access	Access fees for third country agreements	B6	48719.93	USD	2018	Pauly & Zeller (2015). Sea Around Us Concepts, Design and Data (seaaroundus.org); Belhabib et al. (2015), PlosOne.
Saudi Arabia	MPAs	MPAs	A3	1187198.36	USD	2005	Marine Conservation Institute (2018), MPAtlas; World Database on Protected Areas (WDPA); McCrea-Strub et al. (2011) Understanding the cost of establishing marine protected areas. Mar. Pol.
Saudi Arabia	Access	Access fees for third country agreements	B6	846553.32	USD	2018	Pauly & Zeller (2015). Sea Around Us Concepts, Design and Data (seaaroundus.org); Belhabib et al. (2015), PlosOne.
Senegal	Market Infrastructure	Subsidised lending for infrastructure and capital cost support	B4	225000000	CFA	2014	Republique due Senegal Rapport d'Evaluation des Depenses Fiscales 2014
Senegal	Fuel	Fuel subsidies	B7	9683693000	CFA	2017	Ndiaye (2018) Etude Sur Les Subventions Dans Le Secteur De La Peche Au Senegal (Draft)
Senegal	Boat	Boat / fleet construct., renewal, & modernization	B1	4262000000	CFA	2018	Senegal Loi de Finance 2018
Senegal	Fishery Management	Stock assessment	A1	75000000	CFA	2018	Senegal Loi de Finance Rectificative 2018
Senegal	Fishery Management	Monitoring control & surveillance	A1	1400000000	CFA	2018	Senegal Loi de Finance Rectificative 2018
Senegal	Fishery Management	Monitoring control & surveillance	A1	5577388000	CFA	2018	Senegal Loi de Finance Rectificative 2018
Senegal	Port	Port & harbour construction & renovation	B3	6373000000	CFA	2018	Senegal Loi de Finance Rectificative 2018
Senegal	Port	Port & harbour construction & renovation	B3	6100000000	CFA	2018	Senegal Loi de Finance Rectificative 2018
Senegal	Port	Port & harbour construction & renovation	B3	500000000	CFA	2018	Senegal Loi de Finance Rectificative 2018
Senegal	MPAs	MPAs	A3	1830792.18	USD	2005	Marine Conservation Institute (2018), MPAtlas; World Database on Protected Areas (WDPA); McCrea-Strub et al. (2011) Understanding the cost of establishing marine protected areas. Mar. Pol.
Senegal	Market Infrastructure	Processing & storage infrastructure	B4	9806669	USD	2017	OECDStat, Overseas Development Aid, Fishery Services
Senegal	Fishery Management	Fishery management programs & services	A1	6096931	USD	2017	OECDStat, Overseas Development Aid, Fisheries Policy & Management
Senegal	Market Infrastructure	Marketing support	B4	10775444444	CFA	2018	Senegal Programme Triennal D'Investissements Publics 2018-2020 Commentaires
Senegal	Access	Access fees for third country agreements	B6	44711296.53	USD	2018	Pauly & Zeller (2015). Sea Around Us Concepts, Design and Data (seaaroundus.org); Belhabib et al. (2015), PlosOne.
Seychelles	MPAs	MPAs	A3	1484855.63	USD	2005	Marine Conservation Institute (2018), MPAtlas; World Database on Protected Areas (WDPA); McCrea-Strub et al. (2011) Understanding the cost of establishing marine protected areas. Mar. Pol.
Seychelles	Fishery Development	Development grants for fishery projects	B2	13554434	USD	2016	OECDStat, Overseas Development Aid, Fishery Development
Seychelles	Fishery Management	Fishery management programs & services	A1	5358243	USD	2016	OECDStat, Overseas Development Aid, Fisheries Policy & Management
Seychelles	Fishery Management	Fishery management programs & services	A1	30284640	SCR	2018	Seychelles Programme Performance Based Budget Statements 2016-20
Seychelles	Fishery Management	Fishery management programs & services	A1	3346920	SCR	2018	Seychelles Programme Performance Based Budget Statements 2016-20
Seychelles	Fishery Management	Monitoring control & surveillance	A1	43071495	SCR	2018	Seychelles Programme Performance Based Budget Statements 2016-20
Seychelles	Fishery Development	Institutional support and services	B2	43071495	SCR	2018	Seychelles Programme Performance Based Budget Statements 2016-20
Seychelles	Fishery Management	Fishery management programs & services	A1	28761870	SCR	2018	Seychelles Programme Performance Based Budget Statements 2016-20
Seychelles	Fishery Management	Fishery management programs & services	A1	27277260	SCR	2018	Seychelles Programme Performance Based Budget Statements 2016-20
Seychelles	R&D	Stock assessment	A2	5739440	SCR	2018	Seychelles Programme Performance Based Budget Statements 2016-20
Seychelles	Fishery Management	Monitoring control & surveillance	A1	6753390	SCR	2018	Seychelles Programme Performance Based Budget Statements 2016-20
Seychelles	Fishery Development	Institutional support and services	B2	54429797.5	SCR	2018	Seychelles Programme Performance Based Budget Statements 2016-20
Seychelles	Market Infrastructure	Marketing support	B4	54429797.5	SCR	2018	Seychelles Programme Performance Based Budget Statements 2016-20
Seychelles	Market Infrastructure	Processing & storage infrastructure	B4	54429797.5	SCR	2018	Seychelles Programme Performance Based Budget Statements 2016-20
Seychelles	Fishery Management	Fishery management programs & services	A1	26609000	SCR	2018	Seychelles Summary of Central Government Investment Programme 2017-2020
Seychelles	Access	Access fees for third country agreements	B6	363635.69	USD	2018	Pauly & Zeller (2015). Sea Around Us Concepts, Design and Data (seaaroundus.org); Belhabib et al. (2015), PlosOne.
Sierra Leone	Fishery Management	Fishery management programs & services	A1	1301100000	SLL	2018	Sierra Leone Budget Profile 2016-20
Sierra Leone	Fishery Management	Stock assessment	A1	250000000	SLL	2018	Sierra Leone Budget Profile 2016-20
Sierra Leone	Fishery Management	Monitoring control & surveillance	A1	200000000	SLL	2018	Sierra Leone Budget Profile 2016-20
Sierra Leone	Boat	Boat / fleet construct., renewal, & modernization	B1	1801200000	SLL	2018	Sierra Leone Budget Profile 2016-20
Sierra Leone	Fishery Development	Development grants for fishery projects	B2	2000000000	SLL	2018	Sierra Leone Budget Profile 2016-20
Sierra Leone	Fishery Development	Institutional support and services	B2	521600000	SLL	2018	Sierra Leone Budget Profile 2016-20
Sierra Leone	Market Infrastructure	Marketing support	B4	1000000000	SLL	2018	Sierra Leone Budget Profile 2016-20
Sierra Leone	Market Infrastructure	Marketing support	B4	1000000000	SLL	2018	Sierra Leone Budget Profile 2016-20
Sierra Leone	Market Infrastructure	Processing & storage infrastructure	B4	200000000	SLL	2018	Sierra Leone Budget Profile 2016-20
Sierra Leone	Rural	Rural fisheries community development	C3	399900000	SLL	2018	Sierra Leone Budget Profile 2016-20
Sierra Leone	Fishery Management	Fishery management programs & services	A1	4720218	USD	2017	OECDStat, Overseas Development Aid, Fisheries Policy & Management
Sierra Leone	Assistance	Worker adjustment and retraining	C1	15766	USD	2017	OECDStat, Overseas Development Aid, Fisheries Training
Sierra Leone	Access	Access fees for third country agreements	B6	4326075.17	USD	2018	Pauly & Zeller (2015). Sea Around Us Concepts, Design and Data (seaaroundus.org); Belhabib et al. (2015), PlosOne.
Sierra Leone	Fuel	Fuel subsidies	B7	0	SLL	2018	Sierra Leone Telegraph (2018) Sierra Leone Government Removal of Fuel Subsidy - Why it Had to Happen
Singapore	MPAs	MPAs	A3	29526.13	USD	2005	Marine Conservation Institute (2018), MPAtlas; World Database on Protected Areas (WDPA); McCrea-Strub et al. (2011) Understanding the cost of establishing marine protected areas. Mar. Pol.
Singapore	Access	Access fees for third country agreements	B6	55432.35	USD	2018	Pauly & Zeller (2015). Sea Around Us Concepts, Design and Data (seaaroundus.org); Belhabib et al. (2015), PlosOne.
Slovenia	Fishery Management	Fishery management programs & services	A1	455000	EUR	2016	OECD, Fisheries Support Estimate (stats.oecd.org/)
Slovenia	Fishery Management	Monitoring control & surveillance	A1	122500	EUR	2016	OECD, Fisheries Support Estimate (stats.oecd.org/)
Slovenia	R&D	R&D	A2	501394	EUR	2016	OECD, Fisheries Support Estimate (stats.oecd.org/)
Slovenia	Fishery Development	Development grants for fishery projects	B2	29168	EUR	2016	OECD, Fisheries Support Estimate (stats.oecd.org/)
Slovenia	Port	Port & harbour access / other	B3	44000	EUR	2016	OECD, Fisheries Support Estimate (stats.oecd.org/)
Slovenia	Fuel	Fuel tax concessions	B7	60152	EUR	2016	OECD, Fisheries Support Estimate (stats.oecd.org/)
Slovenia	MPAs	MPAs	A3	1586933.41	USD	2005	Marine Conservation Institute (2018), MPAtlas; World Database on Protected Areas (WDPA); McCrea-Strub et al. (2011) Understanding the cost of establishing marine protected areas. Mar. Pol.
Slovenia	Access	Access fees for third country agreements	B6	1439347.51	USD	2018	Pauly & Zeller (2015). Sea Around Us Concepts, Design and Data (seaaroundus.org); Belhabib et al. (2015), PlosOne.
Solomon Is	MPAs	MPAs	A3	3012166.3	USD	2005	Marine Conservation Institute (2018), MPAtlas; World Database on Protected Areas (WDPA); McCrea-Strub et al. (2011) Understanding the cost of establishing marine protected areas. Mar. Pol.
Solomon Is.	Access	Access fees for third country agreements	B6	1473579.54	USD	2018	Pauly & Zeller (2015). Sea Around Us Concepts, Design and Data (seaaroundus.org); Belhabib et al. (2015), PlosOne.
Somalia	Fishery Management	Fishery management programs & services	A1	1209913	USD	2018	Somalia Budget 2019
Somalia	Fishery Management	Stock assessment	A1	491169	USD	2018	Somalia Budget 2019
Somalia	Fishery Development	Development grants for fishery projects	B2	105980	USD	2018	Somalia Budget 2019
Somalia	Fishery Development	Development grants for fishery projects	B2	286667	USD	2017	OECDStat, Overseas Development Aid, Fishery Development
Somalia	Fishery Management	Fishery management programs & services	A1	546216	USD	2017	OECDStat, Overseas Development Aid, Fisheries Policy & Management
Somalia	Access	Access fees for third country agreements	B6	24478.04	USD	2018	Pauly & Zeller (2015). Sea Around Us Concepts, Design and Data (seaaroundus.org); Belhabib et al. (2015), PlosOne.
South Africa	Fuel	Fuel subsidies	B7	323216666.7	ZAR	2016	South African Revenue Service (2017) Review of the Diesel Fuel Tax Refund System
South Africa	MPAs	MPAs	A3	77800000	ZAR	2018	Estimates of National Expenditure 2019
South Africa	Market Infrastructure	State investments in firms, cooperatives & parastatals	B4	22933333.33	ZAR	2018	Estimates of National Expenditure 2019
South Africa	Market Infrastructure	Marketing support	B4	21466666.67	ZAR	2018	Estimates of National Expenditure 2019
South Africa	Fishery Management	Fishery management programs & services	A1	3055000	ZAR	2018	Expenditure for Agriculture, Forestry and Fisheries, Budget 2019
South Africa	Fishery Management	Fishery management programs & services	A1	21738000	ZAR	2018	Expenditure for Agriculture, Forestry and Fisheries, Budget 2019
South Africa	Fishery Management	Fishery management programs & services	A1	40544000	ZAR	2018	Expenditure for Agriculture, Forestry and Fisheries, Budget 2019
South Africa	Fishery Management	Fishery management programs & services	A1	38514000	ZAR	2018	Expenditure for Agriculture, Forestry and Fisheries, Budget 2019
South Africa	Fishery Management	Stock assessment	A1	78013000	ZAR	2018	Expenditure for Agriculture, Forestry and Fisheries, Budget 2019
South Africa	Fishery Management	Monitoring control & surveillance	A1	102294000	ZAR	2018	Expenditure for Agriculture, Forestry and Fisheries, Budget 2019
South Africa	Fishery Management	Monitoring control & surveillance	A1	144923000	ZAR	2018	Expenditure for Agriculture, Forestry and Fisheries, Budget 2019
South Africa	Fishery Management	Monitoring control & surveillance	A1	38514000	ZAR	2018	Expenditure for Agriculture, Forestry and Fisheries, Budget 2019
South Africa	R&D	R&D	A2	72080000	ZAR	2018	Expenditure for Agriculture, Forestry and Fisheries, Budget 2019
South Africa	Port	Port & harbour construction & renovation	B3	556000	ZAR	2018	Expenditure for Agriculture, Forestry and Fisheries, Budget 2019
South Africa	Market Infrastructure	Processing & storage infrastructure	B4	3275000	ZAR	2018	Estimates of provincial revenue and expenditure, 2018/19, Limpopo
South Africa	Fishery Management	Fishery management programs & services	A1	12469	USD	2017	OECDStat, Overseas Development Aid, Fisheries Policy & Management
South Africa	Access	Access fees for third country agreements	B6	623506.25	USD	2018	Pauly & Zeller (2015). Sea Around Us Concepts, Design and Data (seaaroundus.org); Belhabib et al. (2015), PlosOne.
Spain	Fishery Management	Stock assessment	A1	7410127	EUR	2018	European Maritime and Fisheries Fund - Operational Programme for Spain (2014)
Spain	Fishery Management	Stock assessment	A1	1683007	EUR	2018	European Maritime and Fisheries Fund - Operational Programme for Spain (2014)
Spain	Fishery Management	Stock enhancement	A1	6808246	EUR	2018	European Maritime and Fisheries Fund - Operational Programme for Spain (2014)
Spain	Fishery Management	Monitoring control & surveillance	A1	1043438	EUR	2018	European Maritime and Fisheries Fund - Operational Programme for Spain (2014)
Spain	Fishery Management	Monitoring control & surveillance	A1	5597884	EUR	2018	European Maritime and Fisheries Fund - Operational Programme for Spain (2014)
Spain	Fishery Development	Institutional support and services	B2	9266381	EUR	2018	European Maritime and Fisheries Fund - Operational Programme for Spain (2014)
Spain	Fishery Development	Institutional support and services	B2	4955953.76	EUR	2018	European Maritime and Fisheries Fund - Operational Programme for Spain (2014)
Spain	Port	Port & harbour construction & renovation	B3	6808246	EUR	2018	European Maritime and Fisheries Fund - Operational Programme for Spain (2014)
Spain	Market Infrastructure	Marketing support	B4	6944463	EUR	2018	European Maritime and Fisheries Fund - Operational Programme for Spain (2014)
Spain	Market Infrastructure	Processing & storage infrastructure	B4	519864	EUR	2018	European Maritime and Fisheries Fund - Operational Programme for Spain (2014)
Spain	Market Infrastructure	Processing & storage infrastructure	B4	6944463	EUR	2018	European Maritime and Fisheries Fund - Operational Programme for Spain (2014)
Spain	Assistance	Fisher assistance	C1	3119467	EUR	2018	European Maritime and Fisheries Fund - Operational Programme for Spain (2014)
Spain	Buybacks	Vessel buybacks	C2	6209342	EUR	2018	European Maritime and Fisheries Fund - Operational Programme for Spain (2014)
Spain	Boat	Boat / fleet construct., renewal, & modernization	B1	4038181	EUR	2015	OECD, Fisheries Support Estimate (stats.oecd.org/)
Spain	Assistance	Unemployment insurance	C1	89983	EUR	2016	OECD, Fisheries Support Estimate (stats.oecd.org/)
Spain	Tax	Non-Fuel tax exemptions	B5	1630000	EUR	2018	Memoria de Beneficios Fiscales 2018
Spain	Tax	Non-Fuel tax exemptions	B5	368079166.7	EUR	2018	Memoria de Beneficios Fiscales 2018
Spain	Tax	Non-Fuel tax exemptions	B5	39700000	EUR	2018	Memoria de Beneficios Fiscales 2018
Spain	Fuel	Fuel tax concessions	B7	76216666.67	EUR	2018	Memoria de Beneficios Fiscales 2018
Spain	MPAs	MPAs	A3	68957197.63	USD	2005	Marine Conservation Institute (2018), MPAtlas; World Database on Protected Areas (WDPA); McCrea-Strub et al. (2011) Understanding the cost of establishing marine protected areas. Mar. Pol.
Spain	Access	Access fees for third country agreements	B6	90588507.18	USD	2018	Pauly & Zeller (2015). Sea Around Us Concepts, Design and Data (seaaroundus.org); Belhabib et al. (2015), PlosOne.
Sri Lanka	Fishery Management	Fishery management programs & services	A1	25000000	LKR	2018	Sri Lanka, Budget Estimates for 2018 (Vol I, II, III)
Sri Lanka	Fishery Management	Fishery management programs & services	A1	40000000	LKR	2018	Sri Lanka, Budget Estimates for 2018 (Vol I, II, III)
Sri Lanka	Fishery Management	Fishery management programs & services	A1	106000000	LKR	2018	Sri Lanka, Budget Estimates for 2018 (Vol I, II, III)
Sri Lanka	Fishery Management	Fishery management programs & services	A1	66000000	LKR	2018	Sri Lanka, Budget Estimates for 2018 (Vol I, II, III)
Sri Lanka	Fishery Management	Stock assessment	A1	106000000	LKR	2018	Sri Lanka, Budget Estimates for 2018 (Vol I, II, III)
Sri Lanka	Fishery Management	Stock enhancement	A1	200000000	LKR	2018	Sri Lanka, Budget Estimates for 2018 (Vol I, II, III)
Sri Lanka	Fishery Management	Stock enhancement	A1	40000000	LKR	2018	Sri Lanka, Budget Estimates for 2018 (Vol I, II, III)
Sri Lanka	Fishery Management	Monitoring control & surveillance	A1	25000000	LKR	2018	Sri Lanka, Budget Estimates for 2018 (Vol I, II, III)
Sri Lanka	R&D	R&D	A2	190000000	LKR	2018	Sri Lanka, Budget Estimates for 2018 (Vol I, II, III)
Sri Lanka	R&D	R&D	A2	98000000	LKR	2018	Sri Lanka, Budget Estimates for 2018 (Vol I, II, III)
Sri Lanka	Boat	Financial support fleet renewal & modernization	B1	25000000	LKR	2018	Sri Lanka, Budget Estimates for 2018 (Vol I, II, III)
Sri Lanka	Boat	Financial support fleet renewal & modernization	B1	175000000	LKR	2018	Sri Lanka, Budget Estimates for 2018 (Vol I, II, III)
Sri Lanka	Boat	Boat / fleet construct., renewal, & modernization	B1	100000000	LKR	2018	Sri Lanka, Budget Estimates for 2018 (Vol I, II, III)
Sri Lanka	Boat	Boat / fleet construct., renewal, & modernization	B1	243000000	LKR	2018	Sri Lanka, Budget Estimates for 2018 (Vol I, II, III)
Sri Lanka	Boat	Boat / fleet construct., renewal, & modernization	B1	132000000	LKR	2018	Sri Lanka, Budget Estimates for 2018 (Vol I, II, III)
Sri Lanka	Fishery Development	Development grants for fishery projects	B2	310000000	LKR	2018	Sri Lanka, Budget Estimates for 2018 (Vol I, II, III)
Sri Lanka	Fishery Development	Development grants for fishery projects	B2	200000000	LKR	2018	Sri Lanka, Budget Estimates for 2018 (Vol I, II, III)
Sri Lanka	Fishery Development	Development grants for fishery projects	B2	537000000	LKR	2018	Sri Lanka, Budget Estimates for 2018 (Vol I, II, III)
Sri Lanka	Fishery Development	Development grants for fishery projects	B2	5000000	LKR	2018	Sri Lanka, Budget Estimates for 2018 (Vol I, II, III)
Sri Lanka	Fishery Development	Institutional support and services	B2	50000000	LKR	2018	Sri Lanka, Budget Estimates for 2018 (Vol I, II, III)
Sri Lanka	Fishery Development	Institutional support and services	B2	164000000	LKR	2018	Sri Lanka, Budget Estimates for 2018 (Vol I, II, III)
Sri Lanka	Fishery Development	Institutional support and services	B2	13000000	LKR	2018	Sri Lanka, Budget Estimates for 2018 (Vol I, II, III)
Sri Lanka	Fishery Development	Institutional support and services	B2	98000000	LKR	2018	Sri Lanka, Budget Estimates for 2018 (Vol I, II, III)
Sri Lanka	Fishery Development	Institutional support and services	B2	325000000	LKR	2018	Sri Lanka, Budget Estimates for 2018 (Vol I, II, III)
Sri Lanka	Port	Port & harbour construction & renovation	B3	200000000	LKR	2018	Sri Lanka, Budget Estimates for 2018 (Vol I, II, III)
Sri Lanka	Port	Port & harbour construction & renovation	B3	225000000	LKR	2018	Sri Lanka, Budget Estimates for 2018 (Vol I, II, III)
Sri Lanka	Port	Port & harbour construction & renovation	B3	75000000	LKR	2018	Sri Lanka, Budget Estimates for 2018 (Vol I, II, III)
Sri Lanka	Port	Port & harbour construction & renovation	B3	1500000000	LKR	2018	Sri Lanka, Budget Estimates for 2018 (Vol I, II, III)
Sri Lanka	Port	Port & harbour construction & renovation	B3	400000000	LKR	2018	Sri Lanka, Budget Estimates for 2018 (Vol I, II, III)
Sri Lanka	Port	Port & harbour construction & renovation	B3	50000000	LKR	2018	Sri Lanka, Budget Estimates for 2018 (Vol I, II, III)
Sri Lanka	Port	Port & harbour construction & renovation	B3	133300000	LKR	2018	Sri Lanka, Budget Estimates for 2018 (Vol I, II, III)
Sri Lanka	Port	Port & harbour construction & renovation	B3	26420000	LKR	2018	Sri Lanka, Budget Estimates for 2018 (Vol I, II, III)
Sri Lanka	Port	Port & harbour construction & renovation	B3	117000000	LKR	2018	Sri Lanka, Budget Estimates for 2018 (Vol I, II, III)
Sri Lanka	Market Infrastructure	State investments in firms, cooperatives & parastatals	B4	1500000	LKR	2018	Sri Lanka, Budget Estimates for 2018 (Vol I, II, III)
Sri Lanka	Market Infrastructure	Marketing support	B4	8804000	LKR	2018	Sri Lanka, Budget Estimates for 2018 (Vol I, II, III)
Sri Lanka	Market Infrastructure	Processing & storage infrastructure	B4	75000000	LKR	2018	Sri Lanka, Budget Estimates for 2018 (Vol I, II, III)
Sri Lanka	Assistance	Assistance-Other	C1	1500000	LKR	2018	Sri Lanka, Budget Estimates for 2018 (Vol I, II, III)
Sri Lanka	Rural	Rural fisheries community development	C3	200000000	LKR	2018	Sri Lanka, Budget Estimates for 2018 (Vol I, II, III)
Sri Lanka	Fuel	Fuel subsidies	B7	5000000000	LKR	2018	ColomboPage (2018) Fuel Subsidy is Only for Kerosene (accessed Aug 2019)
Sri Lanka	MPAs	MPAs	A3	931838.51	USD	2005	Marine Conservation Institute (2018), MPAtlas; World Database on Protected Areas (WDPA); McCrea-Strub et al. (2011) Understanding the cost of establishing marine protected areas. Mar. Pol.
Sri Lanka	Fishery Development	Development grants for fishery projects	B2	1278392	USD	2017	OECDStat, Overseas Development Aid, Fishery Development
Sri Lanka	Fishery Management	Fishery management programs & services	A1	1001658	USD	2017	OECDStat, Overseas Development Aid, Fisheries Policy & Management
Sri Lanka	Assistance	Worker adjustment and retraining	C1	219067	USD	2016	OECDStat, Overseas Development Aid, Fisheries Training
Sri Lanka	Access	Access fees for third country agreements	B6	1512494.77	USD	2018	Pauly & Zeller (2015). Sea Around Us Concepts, Design and Data (seaaroundus.org); Belhabib et al. (2015), PlosOne.
St Lucia	MPAs	MPAs	A3	1111275.49	USD	2005	Marine Conservation Institute (2018), MPAtlas; World Database on Protected Areas (WDPA); McCrea-Strub et al. (2011) Understanding the cost of establishing marine protected areas. Mar. Pol.
St Lucia	Access	Access fees for third country agreements	B6	65746.23	USD	2018	Pauly & Zeller (2015). Sea Around Us Concepts, Design and Data (seaaroundus.org); Belhabib et al. (2015), PlosOne.
St Vincent	Access	Access fees for third country agreements	B6	352578.65	USD	2018	Pauly & Zeller (2015). Sea Around Us Concepts, Design and Data (seaaroundus.org); Belhabib et al. (2015), PlosOne.
St Vincent Grenadines	MPAs	MPAs	A3	1371747.22	USD	2005	Marine Conservation Institute (2018), MPAtlas; World Database on Protected Areas (WDPA); McCrea-Strub et al. (2011) Understanding the cost of establishing marine protected areas. Mar. Pol.
Sudan	Fishery Management	Stock assessment	A1	2000000	SDG	2016	Sudan Budget 2016
Sudan	Fishery Management	Stock enhancement	A1	3000000	SDG	2016	Sudan Budget 2016
Sudan	Fishery Development	Development grants for fishery projects	B2	1000000	SDG	2016	Sudan Budget 2016
Sudan	Fishery Development	Institutional support and services	B2	1000000	SDG	2016	Sudan Budget 2016
Sudan	Fuel	Fuel subsidies	B7	0	SDG	2018	FT (2018) Sudan's Economy Struggles to Shake Off Pariah Status
Sudan	MPAs	MPAs	A3	422405.97	USD	2005	Marine Conservation Institute (2018), MPAtlas; World Database on Protected Areas (WDPA); McCrea-Strub et al. (2011) Understanding the cost of establishing marine protected areas. Mar. Pol.
Sudan	Fishery Development	Development grants for fishery projects	B2	7776	USD	2016	OECDStat, Overseas Development Aid, Fishery Development
Sudan	Fishery Management	Fishery management programs & services	A1	24754	USD	2017	OECDStat, Overseas Development Aid, Fisheries Policy & Management
Sudan	Access	Access fees for third country agreements	B6	171150.29	USD	2018	Pauly & Zeller (2015). Sea Around Us Concepts, Design and Data (seaaroundus.org); Belhabib et al. (2015), PlosOne.
Suriname	MPAs	MPAs	A3	494380.76	USD	2005	Marine Conservation Institute (2018), MPAtlas; World Database on Protected Areas (WDPA); McCrea-Strub et al. (2011) Understanding the cost of establishing marine protected areas. Mar. Pol.
Suriname	Access	Access fees for third country agreements	B6	21155.13	USD	2018	Pauly & Zeller (2015). Sea Around Us Concepts, Design and Data (seaaroundus.org); Belhabib et al. (2015), PlosOne.
Sweden	Fishery Management	Fishery management programs & services	A1	1418765	SEK	2018	Annual Implementation Report for the European Maritime and Fisheries Fund for Sweden (2017)
Sweden	Fishery Management	Stock enhancement	A1	2332727	SEK	2018	Annual Implementation Report for the European Maritime and Fisheries Fund for Sweden (2017)
Sweden	Fishery Management	Stock enhancement	A1	3116941	SEK	2018	Annual Implementation Report for the European Maritime and Fisheries Fund for Sweden (2017)
Sweden	Fishery Management	Stock enhancement	A1	3648003	SEK	2018	Annual Implementation Report for the European Maritime and Fisheries Fund for Sweden (2017)
Sweden	Fishery Management	Monitoring control & surveillance	A1	127041937	SEK	2018	Annual Implementation Report for the European Maritime and Fisheries Fund for Sweden (2017)
Sweden	Fishery Management	Monitoring control & surveillance	A1	90736682	SEK	2018	Annual Implementation Report for the European Maritime and Fisheries Fund for Sweden (2017)
Sweden	R&D	R&D	A2	666692	SEK	2018	Annual Implementation Report for the European Maritime and Fisheries Fund for Sweden (2017)
Sweden	R&D	R&D	A2	4693789	SEK	2018	Annual Implementation Report for the European Maritime and Fisheries Fund for Sweden (2017)
Sweden	Fishery Development	Development grants for fishery projects	B2	9504604.5	SEK	2018	Annual Implementation Report for the European Maritime and Fisheries Fund for Sweden (2017)
Sweden	Fishery Development	Institutional support and services	B2	9504604.5	SEK	2018	Annual Implementation Report for the European Maritime and Fisheries Fund for Sweden (2017)
Sweden	Fishery Development	Institutional support and services	B2	149871	SEK	2018	Annual Implementation Report for the European Maritime and Fisheries Fund for Sweden (2017)
Sweden	Port	Port & harbour construction & renovation	B3	807516	SEK	2018	Annual Implementation Report for the European Maritime and Fisheries Fund for Sweden (2017)
Sweden	Market Infrastructure	State investments in firms, cooperatives & parastatals	B4	202403	SEK	2018	Annual Implementation Report for the European Maritime and Fisheries Fund for Sweden (2017)
Sweden	Market Infrastructure	State investments in firms, cooperatives & parastatals	B4	741510.5	SEK	2018	Annual Implementation Report for the European Maritime and Fisheries Fund for Sweden (2017)
Sweden	Market Infrastructure	Marketing support	B4	754250	SEK	2018	Annual Implementation Report for the European Maritime and Fisheries Fund for Sweden (2017)
Sweden	Market Infrastructure	Processing & storage infrastructure	B4	18766025.5	SEK	2018	Annual Implementation Report for the European Maritime and Fisheries Fund for Sweden (2017)
Sweden	Market Infrastructure	Processing & storage infrastructure	B4	741510.5	SEK	2018	Annual Implementation Report for the European Maritime and Fisheries Fund for Sweden (2017)
Sweden	Assistance	Worker adjustment and retraining	C1	2746839	SEK	2018	Annual Implementation Report for the European Maritime and Fisheries Fund for Sweden (2017)
Sweden	Assistance	Assistance-Other	C1	2746839	SEK	2018	Annual Implementation Report for the European Maritime and Fisheries Fund for Sweden (2017)
Sweden	Fishery Development	Institutional support and services	B2	977354	EUR	2018	European Maritime and Fisheries Fund - Operational Programme for Sweden (2014)
Sweden	Fuel	Fuel tax concessions	B7	220713084	SEK	2016	OECD, Fisheries Support Estimate (stats.oecd.org/)
Sweden	Assistance	Fisher assistance	C1	20568000	SEK	2016	OECD, Fisheries Support Estimate (stats.oecd.org/)
Sweden	MPAs	MPAs	A3	133482.64	USD	2005	Marine Conservation Institute (2018), MPAtlas; World Database on Protected Areas (WDPA); McCrea-Strub et al. (2011) Understanding the cost of establishing marine protected areas. Mar. Pol.
Sweden	MPAs	MPAs	A3	116788212.6	USD	2005	Marine Conservation Institute (2018), MPAtlas; World Database on Protected Areas (WDPA); McCrea-Strub et al. (2011) Understanding the cost of establishing marine protected areas. Mar. Pol.
Sweden	Tax	Non-Fuel tax exemptions	B5	70000000	SEK	2018	Tax Expenditures 2018
Sweden	Access	Access fees for third country agreements	B6	186009.68	USD	2018	Pauly & Zeller (2015). Sea Around Us Concepts, Design and Data (seaaroundus.org); Belhabib et al. (2015), PlosOne.
Taiwan	MPAs	MPAs	A3	3233060.12	USD	2005	Marine Conservation Institute (2018), MPAtlas; World Database on Protected Areas (WDPA); McCrea-Strub et al. (2011) Understanding the cost of establishing marine protected areas. Mar. Pol.
Taiwan	Access	Access fees for third country agreements	B6	24497938.6	USD	2018	Pauly & Zeller (2015). Sea Around Us Concepts, Design and Data (seaaroundus.org); Belhabib et al. (2015), PlosOne.
Taiwan	Assistance	Fisher assistance	C1	53840000	TWD	2016	Taiwan WTO Subsidy Note-2017
Taiwan	Buybacks	Vessel buybacks	C2	43620000	TWD	2016	Taiwan WTO Subsidy Note-2017
Taiwan	Buybacks	Permit & license retirement	C2	180960000	TWD	2016	Taiwan WTO Subsidy Note-2017
Tanzania	MPAs	MPAs	A3	2763164.36	USD	2005	Marine Conservation Institute (2018), MPAtlas; World Database on Protected Areas (WDPA); McCrea-Strub et al. (2011) Understanding the cost of establishing marine protected areas. Mar. Pol.
Tanzania	Fishery Development	Development grants for fishery projects	B2	82628	USD	2017	OECDStat, Overseas Development Aid, Fishery Development
Tanzania	Market Infrastructure	Processing & storage infrastructure	B4	629772	USD	2017	OECDStat, Overseas Development Aid, Fishery Services
Tanzania	Fishery Management	Fishery management programs & services	A1	89478	USD	2017	OECDStat, Overseas Development Aid, Fisheries Policy & Management
Tanzania	Access	Access fees for third country agreements	B6	123530.44	USD	2018	Pauly & Zeller (2015). Sea Around Us Concepts, Design and Data (seaaroundus.org); Belhabib et al. (2015), PlosOne.
Thailand	Fishery Management	Fishery management programs & services	A1	2232494300	THB	2019	Thailand's Budget in Brief Fiscal Year 2019
Thailand	Fishery Management	Monitoring control & surveillance	A1	18340000	THB	2019	Thailand's Budget in Brief Fiscal Year 2019
Thailand	Fishery Management	Monitoring control & surveillance	A1	7021000	THB	2019	Thailand's Budget in Brief Fiscal Year 2019
Thailand	R&D	R&D	A2	14110500	THB	2019	Thailand's Budget in Brief Fiscal Year 2019
Thailand	R&D	R&D	A2	39591200	THB	2019	Thailand's Budget in Brief Fiscal Year 2019
Thailand	Fishery Development	Institutional support and services	B2	15161400	THB	2019	Thailand's Budget in Brief Fiscal Year 2019
Thailand	Market Infrastructure	State investments in firms, cooperatives & parastatals	B4	93753700	THB	2019	Thailand's Budget in Brief Fiscal Year 2019
Thailand	Market Infrastructure	Market-Other	B4	1083240300	THB	2019	Thailand's Budget in Brief Fiscal Year 2019
Thailand	Assistance	Assistance-Other	C1	22764200	THB	2019	Thailand's Budget in Brief Fiscal Year 2019
Thailand	Assistance	Assistance-Other	C1	8187000	THB	2019	Thailand's Budget in Brief Fiscal Year 2019
Thailand	Rural	Rural fisheries community development	C3	15792600	THB	2019	Thailand's Budget in Brief Fiscal Year 2019
Thailand	Rural	Rural fisheries community development	C3	32008300	THB	2019	Thailand's Budget in Brief Fiscal Year 2019
Thailand	Rural	Rural fisheries community development	C3	25600000	THB	2019	Thailand's Budget in Brief Fiscal Year 2019
Thailand	Rural	Rural fisheries community development	C3	2604100	THB	2019	Thailand's Budget in Brief Fiscal Year 2019
Thailand	MPAs	MPAs	A3	4317403.85	USD	2005	Marine Conservation Institute (2018), MPAtlas; World Database on Protected Areas (WDPA); McCrea-Strub et al. (2011) Understanding the cost of establishing marine protected areas. Mar. Pol.
Thailand	Fishery Development	Development grants for fishery projects	B2	298467	USD	2016	OECDStat, Overseas Development Aid, Fishery Development
Thailand	Market Infrastructure	Processing & storage infrastructure	B4	11622	USD	2016	OECDStat, Overseas Development Aid, Fishery Services
Thailand	Fishery Management	Fishery management programs & services	A1	172836	USD	2017	OECDStat, Overseas Development Aid, Fisheries Policy & Management
Thailand	R&D	R&D	A2	259210	USD	2017	OECDStat, Overseas Development Aid, Fisheries Research
Thailand	Access	Access fees for third country agreements	B6	292468417.5	USD	2018	Pauly & Zeller (2015). Sea Around Us Concepts, Design and Data (seaaroundus.org); Belhabib et al. (2015), PlosOne.
Thailand	Boat	Boat / fleet construct., renewal, & modernization	B1	148000000	THB	2016	Thailand WTO Subsidy Note-2018
Thailand	Buybacks	Vessel buybacks	C2	105779220.4	THB	2016	Thailand WTO Subsidy Note-2018
Timor-Leste	MPAs	MPAs	A3	526981.19	USD	2005	Marine Conservation Institute (2018), MPAtlas; World Database on Protected Areas (WDPA); McCrea-Strub et al. (2011) Understanding the cost of establishing marine protected areas. Mar. Pol.
Togo	Fishery Management	Fishery management programs & services	A1	3985594	USD	2017	OECDStat, Overseas Development Aid, Fisheries Policy & Management
Togo	Access	Access fees for third country agreements	B6	160528.82	USD	2018	Pauly & Zeller (2015). Sea Around Us Concepts, Design and Data (seaaroundus.org); Belhabib et al. (2015), PlosOne.
Tonga	MPAs	MPAs	A3	567628.36	USD	2005	Marine Conservation Institute (2018), MPAtlas; World Database on Protected Areas (WDPA); McCrea-Strub et al. (2011) Understanding the cost of establishing marine protected areas. Mar. Pol.
Trinidad Tob	MPAs	MPAs	A3	99583.82	USD	2005	Marine Conservation Institute (2018), MPAtlas; World Database on Protected Areas (WDPA); McCrea-Strub et al. (2011) Understanding the cost of establishing marine protected areas. Mar. Pol.
Trinidad Tob	Fishery Management	Fishery management programs & services	A1	3000000	TTD	2018	Public Sector Investment Programme 2018
Trinidad Tob	R&D	R&D	A2	1180000	TTD	2018	Public Sector Investment Programme 2018
Trinidad Tob	Port	Port & harbour construction & renovation	B3	20000000	TTD	2018	Public Sector Investment Programme 2018
Trinidad Tob	Port	Port & harbour construction & renovation	B3	5500000	TTD	2018	Public Sector Investment Programme 2018
Trinidad Tob	Port	Port & harbour construction & renovation	B3	7000000	TTD	2018	Public Sector Investment Programme 2018
Trinidad Tob	Port	Port & harbour construction & renovation	B3	1400000	TTD	2018	Public Sector Investment Programme 2018
Trinidad Tob	Market Infrastructure	State investments in firms, cooperatives & parastatals	B4	2625000	TTD	2018	Public Sector Investment Programme 2018
Trinidad Tob	Rural	Rural fisheries community development	C3	6000000	TTD	2018	Public Sector Investment Programme 2018
Trinidad Tob	Access	Access fees for third country agreements	B6	576929.86	USD	2018	Pauly & Zeller (2015). Sea Around Us Concepts, Design and Data (seaaroundus.org); Belhabib et al. (2015), PlosOne.
Trinidad Tob	Assistance	Fisher assistance	C1	450000	TTD	2017	State Enterprises Investment Programme 2018
Tunisia	MPAs	MPAs	A3	1059004.28	USD	2005	Marine Conservation Institute (2018), MPAtlas; World Database on Protected Areas (WDPA); McCrea-Strub et al. (2011) Understanding the cost of establishing marine protected areas. Mar. Pol.
Tunisia	Fishery Management	Fishery management programs & services	A1	270203	USD	2017	OECDStat, Overseas Development Aid, Fisheries Policy & Management
Tunisia	Access	Access fees for third country agreements	B6	184753.04	USD	2018	Pauly & Zeller (2015). Sea Around Us Concepts, Design and Data (seaaroundus.org); Belhabib et al. (2015), PlosOne.
Turkey	Buybacks	Vessel buybacks	C2	51000000	TRY	2014	Yilmas & Olguner (2017) Evaluation Of Fishing Vessel Buyback Program Implemented In Turkey During EU Accession Process. J Aquacult Eng Fish Res.
Turkey	Fishery Management	Fishery management programs & services	A1	11568000	TRY	2016	OECD, Fisheries Support Estimate (stats.oecd.org/)
Turkey	Fishery Management	Monitoring control & surveillance	A1	115342400	TRY	2016	OECD, Fisheries Support Estimate (stats.oecd.org/)
Turkey	R&D	R&D	A2	9350000	TRY	2016	OECD, Fisheries Support Estimate (stats.oecd.org/)
Turkey	Fishery Development	Institutional support and services	B2	28961000	TRY	2016	OECD, Fisheries Support Estimate (stats.oecd.org/)
Turkey	Fuel	Fuel tax concessions	B7	183507865	TRY	2016	OECD, Fisheries Support Estimate (stats.oecd.org/)
Turkey	MPAs	MPAs	A3	445016.11	USD	2005	Marine Conservation Institute (2018), MPAtlas; World Database on Protected Areas (WDPA); McCrea-Strub et al. (2011) Understanding the cost of establishing marine protected areas. Mar. Pol.
Turkey	Fishery Development	Development grants for fishery projects	B2	8833	USD	2016	OECDStat, Overseas Development Aid, Fishery Development
Turkey	Fishery Management	Fishery management programs & services	A1	42384	USD	2017	OECDStat, Overseas Development Aid, Fisheries Policy & Management
Turkey	Access	Access fees for third country agreements	B6	2431707.74	USD	2018	Pauly & Zeller (2015). Sea Around Us Concepts, Design and Data (seaaroundus.org); Belhabib et al. (2015), PlosOne.
Tuvalu	MPAs	MPAs	A3	564297.05	USD	2005	Marine Conservation Institute (2018), MPAtlas; World Database on Protected Areas (WDPA); McCrea-Strub et al. (2011) Understanding the cost of establishing marine protected areas. Mar. Pol.
Tuvalu	Access	Access fees for third country agreements	B6	395113.66	USD	2018	Pauly & Zeller (2015). Sea Around Us Concepts, Design and Data (seaaroundus.org); Belhabib et al. (2015), PlosOne.
Ukraine	MPAs	MPAs	A3	4250992.27	USD	2005	Marine Conservation Institute (2018), MPAtlas; World Database on Protected Areas (WDPA); McCrea-Strub et al. (2011) Understanding the cost of establishing marine protected areas. Mar. Pol.
Ukraine	Access	Access fees for third country agreements	B6	9346391.36	USD	2018	Pauly & Zeller (2015). Sea Around Us Concepts, Design and Data (seaaroundus.org); Belhabib et al. (2015), PlosOne.
United Kingdom	Fishery Management	Fishery management programs & services	A1	3180000	GBP	2017	Centre for Environment, Fisheries & Aquaculture, Annual Report and Accounts, 2017-18
United Kingdom	Fishery Management	Fishery management programs & services	A1	3068487.67	GBP	2017	DEFRA, Annual Reports 2017
United Kingdom	Fishery Management	Stock assessment	A1	229000	GBP	2017	DEFRA, Annual Reports 2017
United Kingdom	Fishery Management	Stock enhancement	A1	3068487.67	GBP	2017	DEFRA, Annual Reports 2017
United Kingdom	Fishery Management	Fishery management programs & services	A1	285028.12	EUR	2016	Annual Implementation Report for the European Maritime and Fisheries Fund for United Kingdom (2017)
United Kingdom	Fishery Management	Fishery management programs & services	A1	347120.5	EUR	2016	Annual Implementation Report for the European Maritime and Fisheries Fund for United Kingdom (2017)
United Kingdom	Fishery Management	Fishery management programs & services	A1	75460.31	EUR	2016	Annual Implementation Report for the European Maritime and Fisheries Fund for United Kingdom (2017)
United Kingdom	Fishery Management	Stock assessment	A1	5282537.88	EUR	2016	Annual Implementation Report for the European Maritime and Fisheries Fund for United Kingdom (2017)
United Kingdom	Fishery Management	Stock enhancement	A1	285028.12	EUR	2016	Annual Implementation Report for the European Maritime and Fisheries Fund for United Kingdom (2017)
United Kingdom	Fishery Management	Stock enhancement	A1	665788.07	EUR	2016	Annual Implementation Report for the European Maritime and Fisheries Fund for United Kingdom (2017)
United Kingdom	Fishery Management	Monitoring control & surveillance	A1	6000172.97	EUR	2016	Annual Implementation Report for the European Maritime and Fisheries Fund for United Kingdom (2017)
United Kingdom	R&D	R&D	A2	134416.72	EUR	2016	Annual Implementation Report for the European Maritime and Fisheries Fund for United Kingdom (2017)
United Kingdom	R&D	R&D	A2	1414251.17	EUR	2016	Annual Implementation Report for the European Maritime and Fisheries Fund for United Kingdom (2017)
United Kingdom	R&D	R&D	A2	428012.27	EUR	2016	Annual Implementation Report for the European Maritime and Fisheries Fund for United Kingdom (2017)
United Kingdom	Boat	Boat / fleet construct., renewal, & modernization	B1	417274.58	EUR	2016	Annual Implementation Report for the European Maritime and Fisheries Fund for United Kingdom (2017)
United Kingdom	Boat	Boat / fleet construct., renewal, & modernization	B1	51323.73	EUR	2016	Annual Implementation Report for the European Maritime and Fisheries Fund for United Kingdom (2017)
United Kingdom	Fishery Development	Institutional support and services	B2	3688748	EUR	2016	Annual Implementation Report for the European Maritime and Fisheries Fund for United Kingdom (2017)
United Kingdom	Fishery Development	Institutional support and services	B2	923374.45	EUR	2016	Annual Implementation Report for the European Maritime and Fisheries Fund for United Kingdom (2017)
United Kingdom	Fishery Development	Institutional support and services	B2	318214.18	EUR	2016	Annual Implementation Report for the European Maritime and Fisheries Fund for United Kingdom (2017)
United Kingdom	Fishery Development	Institutional support and services	B2	1092491.39	EUR	2016	Annual Implementation Report for the European Maritime and Fisheries Fund for United Kingdom (2017)
United Kingdom	Port	Port & harbour construction & renovation	B3	2340218.01	EUR	2016	Annual Implementation Report for the European Maritime and Fisheries Fund for United Kingdom (2017)
United Kingdom	Market Infrastructure	Marketing support	B4	325844.13	EUR	2016	Annual Implementation Report for the European Maritime and Fisheries Fund for United Kingdom (2017)
United Kingdom	Market Infrastructure	Marketing support	B4	497590.72	EUR	2016	Annual Implementation Report for the European Maritime and Fisheries Fund for United Kingdom (2017)
United Kingdom	Market Infrastructure	Marketing support	B4	2907.33	EUR	2016	Annual Implementation Report for the European Maritime and Fisheries Fund for United Kingdom (2017)
United Kingdom	Market Infrastructure	Processing & storage infrastructure	B4	325844.13	EUR	2016	Annual Implementation Report for the European Maritime and Fisheries Fund for United Kingdom (2017)
United Kingdom	Market Infrastructure	Processing & storage infrastructure	B4	4983657.02	EUR	2016	Annual Implementation Report for the European Maritime and Fisheries Fund for United Kingdom (2017)
United Kingdom	Assistance	Worker adjustment and retraining	C1	999803.39	EUR	2016	Annual Implementation Report for the European Maritime and Fisheries Fund for United Kingdom (2017)
United Kingdom	Assistance	Assistance-Other	C1	999803.39	EUR	2016	Annual Implementation Report for the European Maritime and Fisheries Fund for United Kingdom (2017)
United Kingdom	Rural	Rural fisheries community development	C3	5282537.88	EUR	2016	Annual Implementation Report for the European Maritime and Fisheries Fund for United Kingdom (2017)
United Kingdom	MPAs	MPAs	A3	177632120.4	USD	2005	Marine Conservation Institute (2018), MPAtlas; World Database on Protected Areas (WDPA); McCrea-Strub et al. (2011) Understanding the cost of establishing marine protected areas. Mar. Pol.
United Kingdom	MPAs	MPAs	A3	1305391.15	USD	2005	Marine Conservation Institute (2018), MPAtlas; World Database on Protected Areas (WDPA); McCrea-Strub et al. (2011) Understanding the cost of establishing marine protected areas. Mar. Pol.
United Kingdom	Access	Access fees for third country agreements	B6	2950640.49	USD	2018	Pauly & Zeller (2015). Sea Around Us Concepts, Design and Data (seaaroundus.org); Belhabib et al. (2015), PlosOne.
Untd Arab Em	MPAs	MPAs	A3	3377393.63	USD	2005	Marine Conservation Institute (2018), MPAtlas; World Database on Protected Areas (WDPA); McCrea-Strub et al. (2011) Understanding the cost of establishing marine protected areas. Mar. Pol.
Untd Arab Em	Access	Access fees for third country agreements	B6	1029802.24	USD	2018	Pauly & Zeller (2015). Sea Around Us Concepts, Design and Data (seaaroundus.org); Belhabib et al. (2015), PlosOne.
Uruguay	MPAs	MPAs	A3	1432982.63	USD	2005	Marine Conservation Institute (2018), MPAtlas; World Database on Protected Areas (WDPA); McCrea-Strub et al. (2011) Understanding the cost of establishing marine protected areas. Mar. Pol.
Uruguay	Access	Access fees for third country agreements	B6	58430.64	USD	2018	Pauly & Zeller (2015). Sea Around Us Concepts, Design and Data (seaaroundus.org); Belhabib et al. (2015), PlosOne.
USA	Fishery Development	Institutional support and services	B2	201600	USD	2017	Alaska, Annual Account Analysis Report of ADF&G Portions of Fish and Game Fund (2017)
USA	Fishery Management	Fishery management programs & services	A1	50837500	USD	2017	Alaska, Annual Account Analysis Report of ADF&G Portions of Fish and Game Fund (2017)
USA	Fishery Management	Fishery management programs & services	A1	1015800	USD	2017	Alaska, Annual Account Analysis Report of ADF&G Portions of Fish and Game Fund (2017)
USA	Fishery Management	Fishery management programs & services	A1	3036500	USD	2017	Alaska Division of Sport Fish, FY 2017
USA	Fishery Management	Stock enhancement	A1	732700	USD	2017	Alaska Division of Sport Fish, FY 2017
USA	Fishery Management	Stock enhancement	A1	518800	USD	2017	Alaska Division of Sport Fish, FY 2017
USA	R&D	R&D	A2	2104600	USD	2017	Alaska Division of Sport Fish, FY 2017
USA	Market Infrastructure	Marketing support	B4	44531619	USD	2018	Agricultural Marketing Service 2018, Purchases by Commodity
USA	R&D	R&D	A2	32000000	USD	2017	USA 2018 Analytical Perspectives, Research and Development
USA	Fishery Management	Fishery management programs & services	A1	8400000	USD	2018	California Department of Fish and Wildlife, Budget Fact Book FY 2018-19
USA	Fishery Management	Monitoring control & surveillance	A1	4900000	USD	2018	California Department of Fish and Wildlife, Budget Fact Book FY 2018-19
USA	Fishery Management	Monitoring control & surveillance	A1	4300000	USD	2018	California Department of Fish and Wildlife, Budget Fact Book FY 2018-19
USA	Fishery Management	Fishery management programs & services	A1	1867200	USD	2018	Delaware State Senate Bill No. 235, 2019
USA	Fishery Management	Stock enhancement	A1	600000	USD	2018	Delaware State Senate Bill No. 235, 2019
USA	Fishery Management	Monitoring control & surveillance	A1	626900	USD	2018	Delaware State Senate Bill No. 235, 2019
USA	Fishery Development	Development grants for fishery projects	B2	130000	USD	2018	Delaware State Senate Bill No. 235, 2019
USA	Market Infrastructure	Marketing support	B4	3700000	USD	2018	United States Department of Agriculture FY 2018 Budget Summary
USA	Fishery Management	Stock assessment	A1	2360167	USD	2018	Florida, Programs of the Fish and Wildlife Research Institute
USA	Fishery Management	Stock assessment	A1	4018446	USD	2018	Florida, Programs of the Fish and Wildlife Research Institute
USA	Fishery Management	Stock assessment	A1	9223604	USD	2018	Florida, Programs of the Fish and Wildlife Research Institute
USA	Fishery Management	Stock assessment	A1	354394	USD	2018	Florida, Programs of the Fish and Wildlife Research Institute
USA	Fishery Management	Stock enhancement	A1	2172578	USD	2018	Florida, Programs of the Fish and Wildlife Research Institute
USA	Fishery Management	Monitoring control & surveillance	A1	4518306	USD	2018	Florida, Programs of the Fish and Wildlife Research Institute
USA	Fishery Management	Fishery management programs & services	A1	3004000	USD	2017	OECD, Fisheries Support Estimate (stats.oecd.org/)
USA	Market Infrastructure	Marketing support	B4	24001226.75	USD	2017	OECD, Fisheries Support Estimate (stats.oecd.org/)
USA	Boat	Boat / fleet construct., renewal, & modernization	B1	2440000	USD	2017	OECD, Fisheries Support Estimate (stats.oecd.org/)
USA	Boat	Boat / fleet construct., renewal, & modernization	B1	155739.8	USD	2017	OECD, Fisheries Support Estimate (stats.oecd.org/)
USA	Fishery Management	Fishery management programs & services	A1	2966301	USD	2019	Georgia H.B. 31, 2019-20
USA	Fishery Management	Fishery management programs & services	A1	1181778	USD	2018	Hawaii Department of Land and Natural Resources, FY 2019
USA	Fishery Management	Fishery management programs & services	A1	457840	USD	2018	Hawaii Department of Land and Natural Resources, FY 2019
USA	Fishery Management	Fishery management programs & services	A1	38143761	USD	2018	Louisiana State Budget, 2018-19
USA	Fishery Management	Fishery management programs & services	A1	1929254.5	USD	2018	Louisiana State Budget, 2018-19
USA	Market Infrastructure	Marketing support	B4	4111924	USD	2018	Market Access Program (MAP) Funding Allocations 2018
USA	Fishery Management	Fishery management programs & services	A1	1697983.5	USD	2017	Maryland Sport Fisheries Advisory Council Budget Report, FY 2017
USA	R&D	R&D	A2	5066396	USD	2017	Maryland Sport Fisheries Advisory Council Budget Report, FY 2017
USA	Fishery Management	Fishery management programs & services	A1	6487632	USD	2018	Massachussetts Division of Marine Fisheries, Budget Summary 2018-19
USA	MPAs	MPAs	A3	148211300	USD	2005	Marine Conservation Institute (2018), MPAtlas; World Database on Protected Areas (WDPA); McCrea-Strub et al. (2011) Understanding the cost of establishing marine protected areas. Mar. Pol.
USA	Fishery Management	Fishery management programs & services	A1	532438	USD	2018	New Hampshire Budget for Fiscal Years Ending June 30, 2020-21
USA	Fishery Management	Fishery management programs & services	A1	2923391	USD	2017	New Jersey Annual Report 2017
USA	Fishery Management	Fishery management programs & services	A1	496814	USD	2017	New Jersey Annual Report 2017
USA	Fishery Management	Fishery management programs & services	A1	26415500	USD	2017	New York Department of Environmental Conservation, 2018
USA	Fishery Management	Fishery management programs & services	A1	31440000	USD	2018	NOAA Budget Estimates 2018 Congressional Submission
USA	Fishery Management	Fishery management programs & services	A1	70661500	USD	2018	NOAA Budget Estimates 2018 Congressional Submission
USA	Fishery Management	Fishery management programs & services	A1	111153000	USD	2018	NOAA Budget Estimates 2018 Congressional Submission
USA	Fishery Management	Fishery management programs & services	A1	33407000	USD	2018	NOAA Budget Estimates 2018 Congressional Submission
USA	Fishery Management	Fishery management programs & services	A1	13327000	USD	2018	NOAA Budget Estimates 2018 Congressional Submission
USA	Fishery Management	Fishery management programs & services	A1	3850000	USD	2018	NOAA Budget Estimates 2018 Congressional Submission
USA	Fishery Management	Fishery management programs & services	A1	650000	USD	2018	NOAA Budget Estimates 2018 Congressional Submission
USA	Fishery Management	Stock assessment	A1	70661500	USD	2018	NOAA Budget Estimates 2018 Congressional Submission
USA	Fishery Management	Stock assessment	A1	43572000	USD	2018	NOAA Budget Estimates 2018 Congressional Submission
USA	Fishery Management	Stock assessment	A1	154961000	USD	2018	NOAA Budget Estimates 2018 Congressional Submission
USA	Fishery Management	Stock enhancement	A1	25955000	USD	2018	NOAA Budget Estimates 2018 Congressional Submission
USA	Fishery Management	Stock enhancement	A1	1869000	USD	2018	NOAA Budget Estimates 2018 Congressional Submission
USA	Fishery Management	Stock enhancement	A1	6151000	USD	2018	NOAA Budget Estimates 2018 Congressional Submission
USA	Fishery Management	Stock enhancement	A1	51334000	USD	2018	NOAA Budget Estimates 2018 Congressional Submission
USA	Fishery Management	Stock enhancement	A1	5989000	USD	2018	NOAA Budget Estimates 2018 Congressional Submission
USA	Fishery Management	Stock enhancement	A1	35664333.33	USD	2018	NOAA Budget Estimates 2018 Congressional Submission
USA	Fishery Management	Stock enhancement	A1	59887000	USD	2018	NOAA Budget Estimates 2018 Congressional Submission
USA	Fishery Management	Monitoring control & surveillance	A1	68943000	USD	2018	NOAA Budget Estimates 2018 Congressional Submission
USA	Assistance	Fisher assistance	C1	349000	USD	2018	NOAA Budget Estimates 2018 Congressional Submission
USA	Fishery Management	Fishery management programs & services	A1	1836665	USD	2017	North Carolina Division of Marine Fisheries, 2012-17
USA	Fishery Management	Fishery management programs & services	A1	12627863.33	USD	2018	Oregon Department of Fish and Wildlife, 2017-19
USA	Fishery Management	Fishery management programs & services	A1	9296429	USD	2017	Rhode Island, Budget for Fiscal Year 2017
USA	Fishery Management	Fishery management programs & services	A1	218750	USD	2017	Rhode Island Budget, Fiscal Year 2017
USA	Fishery Management	Monitoring control & surveillance	A1	2441005	USD	2017	Rhode Island Budget, Fiscal Year 2017
USA	Access	Access fees for third country agreements	B6	50418583.06	USD	2018	Pauly & Zeller (2015). Sea Around Us Concepts, Design and Data (seaaroundus.org); Belhabib et al. (2015), PlosOne.
USA	Fishery Management	Fishery management programs & services	A1	18100000	USD	2017	Texas Parks and Wildlife Department, Financial Overview 2017
USA	Fishery Management	Monitoring control & surveillance	A1	217744	USD	2018	US Coast Guard 2018 Budget Overview
USA	Fishery Management	Monitoring control & surveillance	A1	896369000	USD	2018	US Coast Guard 2018 Budget Overview
USA	Market Infrastructure	Marketing support	B4	154199000	USD	2018	NOAA USCG 2018
USA	Fishery Management	Fishery management programs & services	A1	37136857	USD	2018	Virginia Office of Natural Resources, 2016-18
Vanuatu	Fishery Management	Fishery management programs & services	A1	41694021	VUV	2017	Vanuatu Budget 2019
Vanuatu	Fishery Management	Fishery management programs & services	A1	3535681	VUV	2017	Vanuatu Budget 2019
Vanuatu	Fishery Management	Monitoring control & surveillance	A1	26031854	VUV	2017	Vanuatu Budget 2019
Vanuatu	Fishery Management	Management-Other	A1	4909045.5	VUV	2017	Vanuatu Budget 2019
Vanuatu	R&D	R&D	A2	18598633	VUV	2017	Vanuatu Budget 2019
Vanuatu	Fishery Development	Institutional support and services	B2	30566124	VUV	2017	Vanuatu Budget 2019
Vanuatu	MPAs	MPAs	A3	342225.18	USD	2005	Marine Conservation Institute (2018), MPAtlas; World Database on Protected Areas (WDPA); McCrea-Strub et al. (2011) Understanding the cost of establishing marine protected areas. Mar. Pol.
Vanuatu	Fishery Development	Development grants for fishery projects	B2	333898	USD	2017	OECDStat, Overseas Development Aid, Fishery Development
Vanuatu	Fishery Management	Fishery management programs & services	A1	604197	USD	2017	OECDStat, Overseas Development Aid, Fisheries Policy & Management
Vanuatu	Access	Access fees for third country agreements	B6	911866.76	USD	2018	Pauly & Zeller (2015). Sea Around Us Concepts, Design and Data (seaaroundus.org); Belhabib et al. (2015), PlosOne.
Venezuela	MPAs	MPAs	A3	3945215.7	USD	2005	Marine Conservation Institute (2018), MPAtlas; World Database on Protected Areas (WDPA); McCrea-Strub et al. (2011) Understanding the cost of establishing marine protected areas. Mar. Pol.
Venezuela	Access	Access fees for third country agreements	B6	3368879.93	USD	2018	Pauly & Zeller (2015). Sea Around Us Concepts, Design and Data (seaaroundus.org); Belhabib et al. (2015), PlosOne.
Viet Nam	Port	Port & harbour construction & renovation	B3	3.542E+11	VND	2018	Vietnam Decision 346 QD-TTg
Viet Nam	MPAs	MPAs	A3	7607560.57	USD	2005	Marine Conservation Institute (2018), MPAtlas; World Database on Protected Areas (WDPA); McCrea-Strub et al. (2011) Understanding the cost of establishing marine protected areas. Mar. Pol.
Viet Nam	Fishery Development	Development grants for fishery projects	B2	8102557	USD	2017	OECDStat, Overseas Development Aid, Fishery Development
Viet Nam	Access	Access fees for third country agreements	B6	74267.13	USD	2018	Pauly & Zeller (2015). Sea Around Us Concepts, Design and Data (seaaroundus.org); Belhabib et al. (2015), PlosOne.
Yemen	MPAs	MPAs	A3	250545.54	USD	2005	Marine Conservation Institute (2018), MPAtlas; World Database on Protected Areas (WDPA); McCrea-Strub et al. (2011) Understanding the cost of establishing marine protected areas. Mar. Pol.
Yemen	Access	Access fees for third country agreements	B6	4310133.7	USD	2018	Pauly & Zeller (2015). Sea Around Us Concepts, Design and Data (seaaroundus.org); Belhabib et al. (2015), PlosOne.
