# Supplementary material for: A global dataset on subsidies to the fisheries sector
Source: Data Brief. 2019 Oct 23;27:104706. doi: 10.1016/j.dib.2019.104706 (PMC6920478; doi:10.1016/j.dib.2019.104706)
Supplement: Multimedia component 1 [file mmc1.zip › Suppl Mat/Sumaila_unknown.csv]

Country	Type	Subtype	Class	%	Currency	Year	Source
Algeria	Fuel	Fuel subsidies	B7	100%		2018	PWC Worldwide Tax Summaries - Corporate Taxes 2018-19
Angola	Tax	Non-Fuel tax exemptions	B5		USD	2014	LexMundi (2015) Angola Guide to Doing Business
Angola	Fuel	Fuel subsidies	B7	47%		2019	MacauHub (2019) Fuel subsidy in Angola introduced in the 2019/2020 agricultural campaign
Argentina	Market Infrastructure	Marketing support	B4		ARS	2018	Argentina Consolidated Budget of the National Public Sector, 2018
Argentina	Fuel	Fuel tax concessions	B7	100%		2018	OECD (2018) Taxing Energy Use - Argentina
Argentina	Assistance	Worker adjustment and retraining	C1		USD	2017	OECDStat, Overseas Development Aid, Fisheries Training
Argentina	Assistance	Assistance-Other	C1			2018	Argentina Consolidated Budget of the National Public Sector, 2018
Australia	Fuel	Fuel subsidies	B7			2018	Australian Taxation Office (2018) - Rates (business)
Bahamas	Tax	Non-Fuel tax exemptions	B5		USD	2014	Bahamas Tariff Bill, 2018
Bangladesh	Boat	Financial support fleet renewal & modernization	B1			2018	Bangladesh WTO Trade Policy Review-2019
Bangladesh	Fishery Development	Development grants for fishery projects	B2		USD	2018	OECDStat, Overseas Development Aid, Fishery Development
Barbados	Tax	Non-Fuel tax exemptions	B5		USD	2014	FAO (2016) Fishery and Aquaculture Country Profile - Barbados
Barbados	Tax	Non-Fuel tax exemptions	B5		USD	2014	FAO (2016) Fishery and Aquaculture Country Profile - Barbados
Barbados	Fuel	Fuel tax concessions	B7	100%		2016	FAO (2016) Fishery and Aquaculture Country Profile - Barbados
Brazil	R&D	R&D	A2		USD	2017	OECDStat, Overseas Development Aid, Fisheries Research
Cameroon	Tax	Non-Fuel tax exemptions	B5		USD	2014	Republic of Cameroon Circular No. 001/C/MINFI of 2nd January 2018
Cameroon	Tax	Non-Fuel tax exemptions	B5		USD	2014	Republic of Cameroon Circular No. 001/C/MINFI of 2nd January 2018
Cameroon	Tax	Non-Fuel tax exemptions	B5		USD	2014	Republic of Cameroon Circular No. 001/C/MINFI of 2nd January 2018
Cape Verde	Market Infrastructure	Processing & storage infrastructure	B4		USD	2017	OECDStat, Overseas Development Aid, Fishery Services
Cape Verde	Tax	Non-Fuel tax exemptions	B5		USD	2014	Cape Verde National Budget 2018
Cape Verde	Tax	Non-Fuel tax exemptions	B5		USD	2014	EY Worldwide Corporate Tax Guide 2018
Cape Verde	Tax	Non-Fuel tax exemptions	B5		USD	2014	Cape Verde National Budget 2018
Cape Verde	Tax	Non-Fuel tax exemptions	B5		USD	2014	PWC Worldwide Tax Summaries - Corporate Taxes 2018-19
China	Fishery Development	Development grants for fishery projects	B2		CNY	2017	China WTO Subsidies Note-2019
China	Tax	Non-Fuel tax exemptions	B5				China Catalogue of Tax Reduction and Exemption Policy Codes
China	Tax	Non-Fuel tax exemptions	B5				China Catalogue of Tax Reduction and Exemption Policy Codes
Comoros	Fishery Development	Development grants for fishery projects	B2		USD	2016	OECDStat, Overseas Development Aid, Fishery Development
Congo Republic	Tax	Non-Fuel tax exemptions	B5		USD	2014	PWC Worldwide Tax Summaries - Corporate Taxes 2018-19
Congo Republic	Tax	Non-Fuel tax exemptions	B5		USD	2014	PWC Worldwide Tax Summaries - Corporate Taxes 2018-19
Costa Rica	Fishery Management	Fishery management programs & services	A1		USD	2017	OECDStat, Overseas Development Aid, Fisheries Policy & Management
Djibouti	Fishery Development	Development grants for fishery projects	B2		USD	2016	OECDStat, Overseas Development Aid, Fishery Development
Djibouti	Tax	Non-Fuel tax exemptions	B5		USD	2014	Djibouti - Code General Des Impots 2011
Djibouti	Tax	Non-Fuel tax exemptions	B5		USD	2014	Djibouti - Code General Des Impots 2011
Djibouti	Tax	Non-Fuel tax exemptions	B5		USD	2014	Djibouti - Code General Des Impots 2011
Ecuador	Fishery Management	Fishery management programs & services	A1		USD	2017	OECDStat, Overseas Development Aid, Fisheries Policy & Management
Ecuador	R&D	R&D	A2		USD	2016	OECDStat, Overseas Development Aid, Fisheries Research
Egypt	Fishery Management	Fishery management programs & services	A1		USD	2017	OECDStat, Overseas Development Aid, Fisheries Policy & Management
Egypt	Fishery Development	Development grants for fishery projects	B2		USD	2017	OECDStat, Overseas Development Aid, Fishery Development
Fiji	Tax	Non-Fuel tax exemptions	B5		USD	2014	RESCCUE (2017) Towards Greener Taxes And Subsidies In Pacific Island Countries And Territories (PICTs)
Fiji	Fuel	Fuel tax concessions	B7	100%		2014	Gillett et al. (2014) Coastal Fisheries in Fiji
Finland	Assistance	Fisher assistance	C1			2018	ProFish (2018) Finland's Fishing Industry
France	Fuel	Fuel subsidies	B7			2013	ITCSD (2018) Negotiations on Fisheries Subsidies
France	Fuel	Fuel tax concessions	B7	100%		2018	OECD (2018) Taxing Energy Use - France
Gabon	Tax	Non-Fuel tax exemptions	B5		USD	2014	PWC Worldwide Tax Summaries - Corporate Taxes 2018-19
Gambia	Fishery Development	Development grants for fishery projects	B2		USD	2016	OECDStat, Overseas Development Aid, Fishery Development
Germany	Tax	Non-Fuel tax exemptions	B5	25%		2018	OECD (2018) Taxing Energy Use - Germany
Germany	Fuel	Fuel tax concessions	B7	25%		2018	OECD (2018) Taxing Energy Use - Germany
Ghana	Fishery Development	Development grants for fishery projects	B2		USD	2017	OECDStat, Overseas Development Aid, Fishery Development
Greece	Tax	Non-Fuel tax exemptions	B5	75%			?????? ??????????? ??????? 2019
Greece	Tax	Non-Fuel tax exemptions	B5	100%			?????? ??????????? ??????? 2019
Indonesia	Tax	Non-Fuel tax exemptions	B5	100%		2017	Laporan Belanja Perpajakan 2016-2017
Indonesia	Tax	Non-Fuel tax exemptions	B5	100%		2017	Laporan Belanja Perpajakan 2016-2017
Ireland	Fuel	Fuel subsidies	B7			2013	ITCSD (2018) Negotiations on Fisheries Subsidies
Ireland	Fuel	Fuel tax concessions	B7	100%		2018	OECD (2018) Taxing Energy Use - Ireland
Kenya	Tax	Non-Fuel tax exemptions	B5		USD	2014	PWC Worldwide Tax Summaries - Corporate Taxes 2018-19
Kiribati	Fuel	Fuel subsidies	B7			2017	Greener taxes and subsidies in PICTs
Korea Rep	Fuel	Fuel tax concessions	B7			2013	Lee & Midani (2012) Impact of Fuel Subsidies on Level of Fishing Effort in South Korea
Liberia	Fishery Development	Subsidised lending for infrastructure and capital cost support	B2				Republic of Liberia 2014 - Fisheries and Aquaculture Policy and Strategy
Liberia	Tax	Non-Fuel tax exemptions	B5		USD	2014	Republic of Liberia 2014 - Fisheries and Aquaculture Policy and Strategy
Liberia	Fuel	Fuel subsidies	B7				Republic of Liberia 2014 - Fisheries and Aquaculture Policy and Strategy
Lithuania	Tax	Non-Fuel tax exemptions	B5		USD	2014	Lithuania (2018) Integrated National Energy and Climate Plan (Draft)
Madagascar	R&D	R&D	A2		USD	2016	OECDStat, Overseas Development Aid, Fisheries Research
Malaysia	Market Infrastructure	Marketing support	B4			2018	Malaysia Ministry of Agriculture and Basic Industry, Expenditure for 2019 + OECD - ODA database
Maldives	Fuel	Fuel subsidies	B7			2018	Maldives (2018) Project for the Formulation of Master Plan for Sustainable Fisheries
Mauritania	Boat	Financial support fleet renewal & modernization	B1	100%			Mauritanie Code General des Impots 2016
Mauritania	Tax	Non-Fuel tax exemptions	B5	100%			Mauritanie Code General des Impots 2016
Mauritania	Tax	Non-Fuel tax exemptions	B5	100%			Mauritanie Code General des Impots 2016
Mauritania	Fuel	Fuel tax concessions	B7	100%			Mauritanie Code Impots 2016
Mauritius	Boat	Boat / fleet construct., renewal, & modernization	B1	60%	MUR	2018
Mauritius	Tax	Non-Fuel tax exemptions	B5	69%	MUR	2018
Mauritius	Tax	Non-Fuel tax exemptions	B5	100%	MUR	2018
Mauritius	Tax	Non-Fuel tax exemptions	B5	100%	MUR	2018
Mauritius	Tax	Non-Fuel tax exemptions	B5	100%	MUR	2018
Mozambique	Port	Port & harbour access / other	B3			2018	Mo�ambique Proposta Do Plano Econ�mico E Social Para 2018
Mozambique	Tax	Non-Fuel tax exemptions	B5		USD	2014	PWC Worldwide Tax Summaries - Corporate Taxes 2018-19
Mozambique	Tax	Non-Fuel tax exemptions	B5		USD	2014	PWC Worldwide Tax Summaries - Corporate Taxes 2018-19
Mozambique	Fuel	Fuel subsidies	B7				Club of Mozambique (2018) Fuel subsidies: Petrol stations have money to recover
Myanmar	R&D	R&D	A2		USD	2017	OECDStat, Overseas Development Aid, Fisheries Research
Myanmar	Market Infrastructure	Processing & storage infrastructure	B4		USD	2016	OECDStat, Overseas Development Aid, Fishery Services
Netherlands	Tax	Non-Fuel tax exemptions	B5		USD	2014	EY Shipping Industry Almanac 2016
Nigeria	Tax	Non-Fuel tax exemptions	B5		NGN	2018
Nigeria	Tax	Non-Fuel tax exemptions	B5		NGN	2018
Nigeria	Tax	Non-Fuel tax exemptions	B5		NGN	2018
Nigeria	Tax	Non-Fuel tax exemptions	B5		NGN	2018
Nigeria	Tax	Non-Fuel tax exemptions	B5		NGN	2018
Nigeria	Tax	Non-Fuel tax exemptions	B5		NGN	2018
Nigeria	Tax	Non-Fuel tax exemptions	B5		NGN	2018
Nigeria	Tax	Non-Fuel tax exemptions	B5		NGN	2018
Nigeria	Tax	Non-Fuel tax exemptions	B5		NGN	2018
Nigeria	Tax	Non-Fuel tax exemptions	B5		NGN	2018
Nigeria	Tax	Non-Fuel tax exemptions	B5		NGN	2018
Nigeria	Tax	Non-Fuel tax exemptions	B5		NGN	2018
Nigeria	Tax	Non-Fuel tax exemptions	B5		NGN	2018
Nigeria	Tax	Non-Fuel tax exemptions	B5		NGN	2018
Nigeria	Tax	Non-Fuel tax exemptions	B5		NGN	2018
Nigeria	Tax	Non-Fuel tax exemptions	B5		NGN	2018
Nigeria	Tax	Non-Fuel tax exemptions	B5		NGN	2018
Nigeria	Assistance	Worker adjustment and retraining	C1		USD	2016	OECDStat, Overseas Development Aid, Fisheries Training
Norway	Tax	Non-Fuel tax exemptions	B5		USD	2014	Deloitte European VAT Refund Guide 2018
Norway	Tax	Non-Fuel tax exemptions	B5		USD	2018	Norway Toll & Customs - Vessels - Exemption From Taxes
Norway	Tax	Non-Fuel tax exemptions	B5		USD	2018	Norwegian Tax Administration (2018) 3.2.14 Special Allowance for Fishermen and Hunters At Sea
Oman	Boat	Boat / fleet construct., renewal, & modernization	B1				Oman WTO Trade Policy Review -2014
Oman	Port	Port & harbour construction & renovation	B3				Oman WTO Trade Policy Review -2014
Oman	Market Infrastructure	State investments in firms, cooperatives & parastatals	B4				Oman WTO Trade Policy Review -2014
Oman	Market Infrastructure	Processing & storage infrastructure	B4				Oman WTO Trade Policy Review -2014
Oman	Fuel	Fuel subsidies	B7				Gulf News (2017) Oman Introduces New Fuel Subsidy Scheme
Panama	Boat	Boat / fleet construct., renewal, & modernization	B1			2016	Panama (2016) Dialogo Nacional Por La Pesca
Peru	Boat	Boat / fleet construct., renewal, & modernization	B1		PEN	2015	OECD, Fisheries Support Estimate (stats.oecd.org/)
Peru	Tax	Non-Fuel tax exemptions	B5		USD	2014	PWC Worldwide Tax Summaries - Corporate Taxes 2018-19
Poland	Tax	Non-Fuel tax exemptions	B5	100%			Preferencje podatkowe w Polsce Nr 7 2015
Poland	Fuel	Fuel tax concessions	B7	100%		2018	OECD (2018) Taxing Energy Use - Poland
Portugal	Fuel	Fuel tax concessions	B7	100%		2018	OECD (2018) Taxing Energy Use - Portugal
Senegal	Fishery Development	Development grants for fishery projects	B2		USD	2017
Senegal	Tax	Non-Fuel tax exemptions	B5		USD	2014	Senegal Code General des Impots
Senegal	Tax	Non-Fuel tax exemptions	B5		USD	2014	Senegal Code General des Impots
Senegal	Tax	Non-Fuel tax exemptions	B5		USD	2014	Senegal Code General des Impots
Senegal	Tax	Non-Fuel tax exemptions	B5		USD	2014	Senegal Code General des Impots
Senegal	Assistance	Fisher assistance	C1				Hub Rural (2014) S�n�gal: Lancement d'un programme d'assurance des unit�s de p�che
Senegal	Assistance	Worker adjustment and retraining	C1		USD	2017
Somalia	Assistance	Worker adjustment and retraining	C1		USD	2017
Sri Lanka	Tax	Non-Fuel tax exemptions	B5		USD	2014	Sri Lanka WTO Trade Policy Review-2017
Sudan	Market Infrastructure	Processing & storage infrastructure	B4		USD	2017
Taiwan	Fuel	Fuel subsidies	B7			2018	The Diplomat (2018) The Dirty Secret of Taiwan's Fishing Industry
Tanzania	Tax	Non-Fuel tax exemptions	B5		USD	2014	EY Worldwide Corporate Tax Guide 2018
United Kingdom	Fuel	Fuel tax concessions	B7	0%		2018	OECD (2018) Taxing Energy Use - UK
USA	Boat	Financial support fleet renewal & modernization	B1	0%		2018	ScienceDaily (2019) Federal Subsidies For US Commercial Fisheries Should Be Rejected, Analysis Concludes
USA	Boat	Boat / fleet construct., renewal, & modernization	B1			2018	NOAA Fisheries - Capital Construction Fund Program
Vanuatu	Boat	Boat / fleet construct., renewal, & modernization	B1	100%	VUV	2018	Vanuatu WTO Trade Policy Review-2018
Vanuatu	Market Infrastructure	Market-Other	B4		VUV	2018	Vanuatu Ministry of Agriculture, Livestock, Forestry, Fisheries, and Biosecurity - Corporate Plan 2014-2018
Vanuatu	Tax	Non-Fuel tax exemptions	B5		USD	2014	Vanuatu WTO Trade Policy Review-2018
Vanuatu	Fuel	Fuel tax concessions	B7		VUV	2018	Vanuatu WTO Trade Policy Review-2018
Viet Nam	Fishery Management	Fishery management programs & services	A1		USD	2017	OECDStat, Overseas Development Aid, Fisheries Policy & Management
Viet Nam	R&D	R&D	A2		USD	2017	OECDStat, Overseas Development Aid, Fisheries Research
Viet Nam	Boat	Financial support fleet renewal & modernization	B1				Viet Nam Decree 17 2018
Viet Nam	Boat	Financial support fleet renewal & modernization	B1				Viet Nam Decree 67/2014
Viet Nam	Market Infrastructure	Processing & storage infrastructure	B4		USD	2016	OECDStat, Overseas Development Aid, Fishery Services
Viet Nam	Tax	Non-Fuel tax exemptions	B5				Viet Nam Decree 17 2018
Viet Nam	Assistance	Fisher assistance	C1				Viet Nam Decree 17 2018
Viet Nam	Assistance	Worker adjustment and retraining	C1		USD	2017	OECDStat, Overseas Development Aid, Fisheries Training
Viet Nam	Rural	Rural fisheries community development	C3		VND	2018	Tong Cuc Thuy San (2019) Towards sustainable development of fisheries industry in Quang Binh province.
Yemen	Fishery Development	Development grants for fishery projects	B2		USD	2017	OECDStat, Overseas Development Aid, Fishery Development
